# Supplementary material for: Epidemiological Study of Cryptococcus gattii Complex Infection in Domestic and Wild Animals in Oregon
Source: Vet Sci. 2025 Feb 19;12(2):185. doi: 10.3390/vetsci12020185 (PMC11860517; doi:10.3390/vetsci12020185)
Supplement: Supplementary file 1 [file vetsci-12-00185-s001.zip]

Archive with 1 entries (1 files):
- vetsci-3403835-supplementary.xlsx
