# Supplementary material for: Epidemiological Study of Cryptococcus gattii Complex Infection in Domestic and Wild Animals in Oregon
Source: Vet Sci. 2025 Feb 19;12(2):185. doi: 10.3390/vetsci12020185 (PMC11860517; doi:10.3390/vetsci12020185)
Supplement: Supplementary file 1 [file vetsci-12-00185-s001.zip › vetsci-3403835-supplementary.xlsx]

## Sheet: Oregon Climate Data 2008-2022
STATION	NAME	LATITUDE	LONGITUDE	ELEVATION	DATE	AWND	CDSD	CLDD	DP01	DP10	DSND	DSNW	DT00	DT32	DX32	DX70	DX90	EMNT	EMSD	EMSN	EMXP	EMXT	EVAP	HDSD	HN01	HN02	HN03	HTDD	HX01	HX02	HX03	LN01	LN02	LN03	LX01	LX02	LX03	MN01	MN02	MN03	MNPN	MX01	MX02	MX03	MXPN	PRCP	PSUN	SNOW	TAVG
USR0000OBAL	BALD MOUNTAIN OREGON, OR US	43.5556	-118.404	1670.3	2008-01		0	0					0	31	18	0	0	-16.1				5.6		2325.4				708.8																					-4.5
USR0000OBAL	BALD MOUNTAIN OREGON, OR US	43.5556	-118.404	1670.3	2008-02		0	0					0	27	6	0	0	-8.9				11.1		2854				528.6																					0.1
USR0000OBAL	BALD MOUNTAIN OREGON, OR US	43.5556	-118.404	1670.3	2008-03		0	0					0	30	1	0	0	-11.1				11.1		3417				563																					0.2
USR0000OBAL	BALD MOUNTAIN OREGON, OR US	43.5556	-118.404	1670.3	2008-04		0	0					0	26	1	0	0	-8.3				20.6		3886.4				469.4																					2.7
USR0000OBAL	BALD MOUNTAIN OREGON, OR US	43.5556	-118.404	1670.3	2008-05		12	12					0	9	0	5	0	-5				29.4		4156.8				270.4																					10
USR0000OBAL	BALD MOUNTAIN OREGON, OR US	43.5556	-118.404	1670.3	2008-06		34.3	22.3					0	4	0	17	1	-1.7				35.6		4304.2				147.4																					14.2
USC00354622	LA GRANDE, OR US	45.3167	-118.075	839.7	2008-01		0	0	13	7		5	2	28	11	0	0	-20		51	5.3	7.8		2084.5				619.2																		38.8		206	-3.1
USC00354622	LA GRANDE, OR US	45.3167	-118.075	839.7	2008-02		0	0	8	3		2	0	26	3	0	0	-6.7		51	5.1	15		2566.6				482.1																		17.5		118	1.7
USC00354622	LA GRANDE, OR US	45.3167	-118.075	839.7	2008-03		0	0	13	7	0	0	0	29	0	0	0	-6.7	0	8	8.1	12.2		3048.7				482.1																		42.7		8	2.8
USC00354622	LA GRANDE, OR US	45.3167	-118.075	839.7	2008-04		0	0	14	2	1	0	0	17	0	3	0	-7.2	25	13	3.6	23.9		3402.1				353.4																		15.5		16	5.7
USC00354622	LA GRANDE, OR US	45.3167	-118.075	839.7	2008-05		10.9	10.9	10	9	0	0	0	4	0	6	1	-2.2	0	0	17.5	32.8		3593.2				191.1																		63.8		0	12.5
USC00354622	LA GRANDE, OR US	45.3167	-118.075	839.7	2008-06		30.1	19.2	8	6	0	0	0	0	0	20	2	0.6	0	0	26.7	35		3712				118.8																		59.7		0	15
USC00355711	MONUMENT 2, OR US	44.8185	-119.42	608.1	2008-01				7	2	0	0							0	0	5.6																									12.6		0
USC00355711	MONUMENT 2, OR US	44.8185	-119.42	608.1	2008-03																																									28.4
USC00355711	MONUMENT 2, OR US	44.8185	-119.42	608.1	2008-04				7	3	0	0							0	0	3.8																									12.2		0
USC00355711	MONUMENT 2, OR US	44.8185	-119.42	608.1	2008-05				7	3	0	0							0	0	11.9																									31		0
USC00355711	MONUMENT 2, OR US	44.8185	-119.42	608.1	2008-06						0	0							0	0																										22.9		0
US1ORMT0002	TROUTDALE 5.0 E, OR US	45.5276	-122.288	173.7	2008-01				22	17	3	2							64	43	36.6																									219.4		81
US1ORMT0002	TROUTDALE 5.0 E, OR US	45.5276	-122.288	173.7	2008-02				20	10	0	0							0	8	30																									115.2		8
US1ORMT0002	TROUTDALE 5.0 E, OR US	45.5276	-122.288	173.7	2008-03				25	18		0								8	17.3																									170.3		13
US1ORMT0002	TROUTDALE 5.0 E, OR US	45.5276	-122.288	173.7	2008-04				23	15	0	0							0	0	12.2																									104.7		0
US1ORMT0002	TROUTDALE 5.0 E, OR US	45.5276	-122.288	173.7	2008-05				20	12	0	0							0	0	16.5																									84		0
US1ORMT0002	TROUTDALE 5.0 E, OR US	45.5276	-122.288	173.7	2008-06				11	6	0	0							0	0	13.5																									50.7		0
USC00350265	ARLINGTON, OR US	45.7212	-120.206	84.4	2008-01		0	0	14	6	7	2	0	21	6	0	0	-13.3	127	79	13.2	14.4		1615.4				523																		57.1		140	0.9
USC00350265	ARLINGTON, OR US	45.7212	-120.206	84.4	2008-02		0	0	5	1	0	0	0	13	0	0	0	-5	0	8	6.1	17.8		1981.6				366.2																		10.3		8	5.7
USC00350265	ARLINGTON, OR US	45.7212	-120.206	84.4	2008-03		0	0	13	2	0	0	0	10	0	0	0	-3.9	0	0	5.8	15		2345.6				364																		20.8		0	6.6
USC00350265	ARLINGTON, OR US	45.7212	-120.206	84.4	2008-04		0	0	2	1	0	0	0	5	0	4	0	-3.3	0	0	5.6	25		2620.1				274.5																		5.9		0	9.2
USC00350265	ARLINGTON, OR US	45.7212	-120.206	84.4	2008-05		30.6	30.6	9	2	0	0	0	0	0	16	2	1.1	0	0	7.6	34.4		2707.8				87.7																		18.5		0	16.4
USC00350265	ARLINGTON, OR US	45.7212	-120.206	84.4	2008-06		99.1	68.5	5	1	0	0	0	0	0	22	4	7.8	0	0	3	40		2750.1				42.3																		6.3		0	19.2
USC00350145	ALSEA FH FALL CREEK, OR US	44.4044	-123.753	70.1	2008-01				21	20	0	0							0	0	50.8																									499.9		0
USC00350145	ALSEA FH FALL CREEK, OR US	44.4044	-123.753	70.1	2008-02			0	16	12	0	0	0	7	0	0	0	-1.7	0	0	40.1	16.1						361.7																		219.6		0	5.9
USC00350145	ALSEA FH FALL CREEK, OR US	44.4044	-123.753	70.1	2008-03			0	20	18	0	0	0	12	0	0	0	-3.3	0	0	38.6	15						371																		278.9		0	6.1
USC00350145	ALSEA FH FALL CREEK, OR US	44.4044	-123.753	70.1	2008-04			0	21	18	0	0	0	6	0	2	0	-2.8	0	0	36.3	26.7						320.7																		242.8		0	7.6
USC00350145	ALSEA FH FALL CREEK, OR US	44.4044	-123.753	70.1	2008-05			10.5	10	3	0	0	0	0	0	8	2	1.1	0	0	9.7	34.4						187.4																		29.7		0	12.6
USC00350145	ALSEA FH FALL CREEK, OR US	44.4044	-123.753	70.1	2008-06			7.2	9	6	0	0	0	0	0	12	1	2.8	0	0	24.1	33.3						150.9																		86.4		0	13.5
USC00351354	CANYONVILLE 2 S, OR US	42.9412	-123.281	210.9	2008-01				21	16	0	0							0	0	58.2																									205.5		0
USC00351354	CANYONVILLE 2 S, OR US	42.9412	-123.281	210.9	2008-02				15	7	0	0							0	0	14.7																									45.8		0
USC00351354	CANYONVILLE 2 S, OR US	42.9412	-123.281	210.9	2008-03				20	12	0	0							0	0	11.7																									75.4		0
USC00351354	CANYONVILLE 2 S, OR US	42.9412	-123.281	210.9	2008-04				17	6	0	0							0	0	7.4																									33.4		0
USC00351354	CANYONVILLE 2 S, OR US	42.9412	-123.281	210.9	2008-05				11	3	0	0							0	0	22.9																									43.8		0
USC00351354	CANYONVILLE 2 S, OR US	42.9412	-123.281	210.9	2008-06				3	1	0	0							0	0	4.3																									5.4		0
USR0000OFIS	FISH FIN RIM OREGON, OR US	42.4722	-119.178	1493.5	2008-01		0	0					3	31	9	0	0	-24.4				9.4		2249				670.9																					-3.3
USR0000OFIS	FISH FIN RIM OREGON, OR US	42.4722	-119.178	1493.5	2008-02		0	0					0	28	3	0	0	-10.6				15		2750.1				501.1																					1.1
USR0000OFIS	FISH FIN RIM OREGON, OR US	42.4722	-119.178	1493.5	2008-03		0	0					0	28	0	0	0	-12.2				17.2		3260.1				510																					1.9
USR0000OFIS	FISH FIN RIM OREGON, OR US	42.4722	-119.178	1493.5	2008-04		0	0					0	27	0	5	0	-10.6				25.6		3675				414.9																					4.5
USR0000OFIS	FISH FIN RIM OREGON, OR US	42.4722	-119.178	1493.5	2008-05		13.4	13.4					0	9	0	7	2	-6.1				33.9		3912.4				237.4																					11.1
USR0000OFIS	FISH FIN RIM OREGON, OR US	42.4722	-119.178	1493.5	2008-06		45.1	31.7					0	1	0	22	3	-1.7				35.6		4013.4				101																					16
USC00353770	HEADWORKS PORTLAND WATER B, OR US	45.4486	-122.155	228	2008-01		0	0	23	21	0	0	0	16	0	0	0	-5	0	0	36.6	10.6						464.8																		311.9		0	2.3
USC00353770	HEADWORKS PORTLAND WATER B, OR US	45.4486	-122.155	228	2008-02		0	0	18	14	0	1	0	5	0	0	0	-0.6	0	36	36.6	16.7						357																		165.5		36	5.6
USC00353770	HEADWORKS PORTLAND WATER B, OR US	45.4486	-122.155	228	2008-03		0	0	24	20	0	0	0	3	0	0	0	0	0	0	28.4	17.2						335.5																		247.7		0	5.6
USC00353770	HEADWORKS PORTLAND WATER B, OR US	45.4486	-122.155	228	2008-04		0	0	22	19	0	0	0	4	0	1	0	-1.1	0	0	22.9	26.1						282.6																		189.5		0	7.1
USC00353770	HEADWORKS PORTLAND WATER B, OR US	45.4486	-122.155	228	2008-05				18	13	0	0	0	0				3.3	0	0	23.6																									153.4		0
USC00353770	HEADWORKS PORTLAND WATER B, OR US	45.4486	-122.155	228	2008-06				10	8	0	0	0	0				5.6	0	0	27.2																									88.5		0
USC00352440	DUFUR, OR US	45.4538	-121.13	405.4	2008-01		0	0	17	5	6	2	0	30	5	0	0	-13.9	127	127	11.2	10		1891.9				579.7																		47.6		242	-0.4
USC00352440	DUFUR, OR US	45.4538	-121.13	405.4	2008-02		0	0	9	5	2	2	0	20	0	0	0	-5.6	25	51	5.1	20		2284.2				392.3																		20.2		89	4.8
USC00352440	DUFUR, OR US	45.4538	-121.13	405.4	2008-03		0	0	15	1	0	0	0	23	0	0	0	-5.6	0	13	3	16.7		2680.6				396.4																		16.4		13	5.6
USC00352440	DUFUR, OR US	45.4538	-121.13	405.4	2008-04		0	0	10	2	0	0	0	20	0	5	0	-6.7	0	0	8.6	24.4		3005.3				324.7																		18.5		0	6.9
USC00352440	DUFUR, OR US	45.4538	-121.13	405.4	2008-05		13.6	13.6	8	5	0	0	0	3	0	16	3	-2.2	0	0	13	35		3138.5				133.2																		33.4		0	14.3
USC00352440	DUFUR, OR US	45.4538	-121.13	405.4	2008-06		38.3	24.7	3	1	0	0	0	0	0	22	4	0.6	0	0	4.1	38.9		3248.8				110.3																		4.7		0	15.5
USS0020G12S	CRAZYMAN FLAT, OR US	42.64	-120.95	1883.7	2008-01		0	0	16	16	31		7	30	13	0	0	-24	1397		35.6	10.9		2966.5				709.9																		198.1			-4.6
USS0020G12S	CRAZYMAN FLAT, OR US	42.64	-120.95	1883.7	2008-02		0	0	13	13	29		0	29	5	0	0	-16.2	1702		22.9	16.7		3535.9				569.4																		83.6			-1.3
USS0020G12S	CRAZYMAN FLAT, OR US	42.64	-120.95	1883.7	2008-03		0	0	15	15	31		5	28	0	0	0	-25.5	1168		10.2	13.1		4145.4				609.5																		65.7			-2
USS0020G12S	CRAZYMAN FLAT, OR US	42.64	-120.95	1883.7	2008-04		0	0	7	7	30		1	30	1	0	0	-23.5	1118		7.6	19		4685.8				540.4																		32.9			0.3
USS0020G12S	CRAZYMAN FLAT, OR US	42.64	-120.95	1883.7	2008-05		0	0	12	12	12		0	18	0	5	0	-11.9	483		20.3	27.4		5048.4				362.6																		73.5			6.6
USS0020G12S	CRAZYMAN FLAT, OR US	42.64	-120.95	1883.7	2008-06		0	0	4	4	0		0	20	0	13	0	-6.9	0		5.1	29		5327.3				278.9																		15.2			9
USR0000OBAS	BASQUE HILLS OREGON, OR US	42.2547	-118.979	1548.4	2008-01		0	0					1	30	11	0	0	-18.9				6.1		2036.3				638.6																					-2.3
USR0000OBAS	BASQUE HILLS OREGON, OR US	42.2547	-118.979	1548.4	2008-02		0	0					0	24	4	0	0	-8.9				14.4		2515.6				479.3																					1.8
USR0000OBAS	BASQUE HILLS OREGON, OR US	42.2547	-118.979	1548.4	2008-03		0	0					0	24	0	0	0	-10.6				16.1		2989				473.4																					3.1
USR0000OBAS	BASQUE HILLS OREGON, OR US	42.2547	-118.979	1548.4	2008-04		0.6	0.6					0	24	0	4	0	-6.7				26.1		3373.2				384.2																					5.6
USR0000OBAS	BASQUE HILLS OREGON, OR US	42.2547	-118.979	1548.4	2008-06			49.1					0	0	0	21	3	0.6				35						94.7																					16.8
USC00352325	DILLEY 2 S, OR US	45.4633	-123.114	59.1	2008-01				20	16	1	0							25	13	18.3																									178.7		13
USC00352325	DILLEY 2 S, OR US	45.4633	-123.114	59.1	2008-02				13	6	2	0							76	0	18.5																									74.6		0
USC00352325	DILLEY 2 S, OR US	45.4633	-123.114	59.1	2008-03				22	15	0	0							0	0	14.2																									118.6		0
USC00352325	DILLEY 2 S, OR US	45.4633	-123.114	59.1	2008-04				17	9	0	0							0	0	18.3																									74.1		0
USC00352325	DILLEY 2 S, OR US	45.4633	-123.114	59.1	2008-05				10	2	0	0							0	0	56.6																									69.1		0
USC00352325	DILLEY 2 S, OR US	45.4633	-123.114	59.1	2008-06				4	2	0	0							0	0	17.8																									24.7		0
USR0000OVIL	VILLAGE CREEK OREGON, OR US	44.2525	-123.464	457.2	2008-01		0	0					0	23	0	0	0	-4.4				11.1		1657.5				500.3																					2.2
USR0000OVIL	VILLAGE CREEK OREGON, OR US	44.2525	-123.464	457.2	2008-02		0	0					0	8	0	0	0	-1.1				19.4		2018.1				360.6																					5.9
USR0000OVIL	VILLAGE CREEK OREGON, OR US	44.2525	-123.464	457.2	2008-03		0	0					0	14	0	0	0	-2.2				17.8		2421				402.9																					5.3
USR0000OVIL	VILLAGE CREEK OREGON, OR US	44.2525	-123.464	457.2	2008-04		0.3	0.3					0	8	0	4	0	-1.1				27.8		2767				346																					6.8
USR0000OVIL	VILLAGE CREEK OREGON, OR US	44.2525	-123.464	457.2	2008-05		25.8	25.5					0	0	0	9	3	0.6				36.1		2964.1				197.1																					12.8
USR0000OVIL	VILLAGE CREEK OREGON, OR US	44.2525	-123.464	457.2	2008-06		44.1	18.3					0	0	0	17	1	3.9				37.2		3107.2				143.1																					14.2
USS0021G17S	SUN PASS, OR US	42.79	-121.98	1645.9	2008-01		0	0	20	20	31		1	31	17	0	0	-17.8	1854		38.1	7.3		2584.5				701.9																		276.7			-4.3
USS0021G17S	SUN PASS, OR US	42.79	-121.98	1645.9	2008-02		0	0	12	12	29		0	29	7	0	0	-9.9	2261		45.7	12.5		3126.6				542.1																		98.8			-0.4
USS0021G17S	SUN PASS, OR US	42.79	-121.98	1645.9	2008-03		0	0	14	14	31		0	30	4	0	0	-15.5	1727		15.2	11.1		3716.5				589.9																		91.4			-0.7
USS0021G17S	SUN PASS, OR US	42.79	-121.98	1645.9	2008-04		0	0	10	10	30		0	26	1	0	0	-13.1	1575		22.9	19.5		4218.6				502.1																		76.2			1.6
USS0021G17S	SUN PASS, OR US	42.79	-121.98	1645.9	2008-05		0	0	5	5	18		0	13	0	5	0	-8.7	1041		17.8	27.9		4540.1				321.5																		45.7			8
USS0021G17S	SUN PASS, OR US	42.79	-121.98	1645.9	2008-06		6.4	6.4	1	1	0		0	10	0	15	0	-4	0		10.2	30.7		4763.3				223.2																		10.2			11.1
US1ORLA0038	SPRINGFIELD 8.3 NNE, OR US	44.1603	-122.902	186.5	2008-01				21	18		0								0	49.8																									218.3		0
US1ORLA0038	SPRINGFIELD 8.3 NNE, OR US	44.1603	-122.902	186.5	2008-02				16	7		0								0	25.7																									78.8		0
US1ORLA0038	SPRINGFIELD 8.3 NNE, OR US	44.1603	-122.902	186.5	2008-03				22	17		0								0	22.6																									164.6		0
US1ORLA0038	SPRINGFIELD 8.3 NNE, OR US	44.1603	-122.902	186.5	2008-04				18	11		0								0	12.4																									79.8		0
US1ORLA0036	CRESWELL 0.4 SE, OR US	43.9147	-123.012	165.5	2008-01				21	17		1								127	43.7																									251.2		140
US1ORLA0036	CRESWELL 0.4 SE, OR US	43.9147	-123.012	165.5	2008-02				18	7		0								0	16																									53.9		0
US1ORLA0036	CRESWELL 0.4 SE, OR US	43.9147	-123.012	165.5	2008-03				21	15		0								0	15.5																									136.1		0
US1ORLA0036	CRESWELL 0.4 SE, OR US	43.9147	-123.012	165.5	2008-04				19	13		0								0	9.1																									71.7		0
US1ORLA0036	CRESWELL 0.4 SE, OR US	43.9147	-123.012	165.5	2008-05				9	4		0								0	10.9																									28.2		0
US1ORLA0036	CRESWELL 0.4 SE, OR US	43.9147	-123.012	165.5	2008-06				9	3		0								0	8.1																									21.4		0
US1ORLA0035	EUGENE 2.4 S, OR US	44.0181	-123.118	239	2008-01				22	18		4								102	33																									237.1		241
US1ORLA0035	EUGENE 2.4 S, OR US	44.0181	-123.118	239	2008-02				16	8		0								0	17.3																									63.2		0
US1ORLA0035	EUGENE 2.4 S, OR US	44.0181	-123.118	239	2008-03				22	17		0								0	14.2																									119.5		0
US1ORLA0035	EUGENE 2.4 S, OR US	44.0181	-123.118	239	2008-04				18	14		0								0	11.9																									62.7		0
US1ORLA0035	EUGENE 2.4 S, OR US	44.0181	-123.118	239	2008-05				10	5		0								0	6.6																									26.4		0
US1ORLA0035	EUGENE 2.4 S, OR US	44.0181	-123.118	239	2008-06				5	3		0								0	9.1																									17.8		0
USR0000OFIE	FIELDS OREGON, OR US	43.6806	-122.302	1028.1	2008-01		0	0					0	26	3	0	0	-7.8				14.4		1902.9				530.8																					1.2
USR0000OFIE	FIELDS OREGON, OR US	43.6806	-122.302	1028.1	2008-02		0	0					0	19	1	0	0	-5				20		2296.2				393.3																					4.8
USR0000OFIE	FIELDS OREGON, OR US	43.6806	-122.302	1028.1	2008-03		0	0					0	23	0	0	0	-5				18.9		2758				461.8																					3.4
USR0000OFIE	FIELDS OREGON, OR US	43.6806	-122.302	1028.1	2008-04		0.3	0.3					0	25	0	6	0	-6.7				31.1		3124.8				366.8																					6.1
USR0000OFIE	FIELDS OREGON, OR US	43.6806	-122.302	1028.1	2008-05		28.1	27.8					0	4	0	12	5	-2.2				40		3328.9				204.1																					12.6
USR0000OFIE	FIELDS OREGON, OR US	43.6806	-122.302	1028.1	2008-06		48.3	20.2					0	3	0	21	3	-0.6				36.1		3465.8				136.9																					14.4
US1ORLA0033	COTTAGE GROVE 7.7 S, OR US	43.6867	-123.05	275.2	2008-01				20	19		2								191	48.3																									260.3		216
US1ORLA0033	COTTAGE GROVE 7.7 S, OR US	43.6867	-123.05	275.2	2008-02				16	9		0								0	34.5																									99		0
US1ORLA0033	COTTAGE GROVE 7.7 S, OR US	43.6867	-123.05	275.2	2008-04				16	13		2								30	14.2																									79.8		55
US1ORLA0033	COTTAGE GROVE 7.7 S, OR US	43.6867	-123.05	275.2	2008-05				14	4		0								0	7.9																									33.9		0
US1ORLA0033	COTTAGE GROVE 7.7 S, OR US	43.6867	-123.05	275.2	2008-06				9	4		0								0	9.7																									32.6		0
US1ORLA0031	FLORENCE 2.9 NNW, OR US	44.0272	-124.12	25.6	2008-01				23	20		0								0	51.3																									336.2		0
US1ORLA0031	FLORENCE 2.9 NNW, OR US	44.0272	-124.12	25.6	2008-04																																									139.6
US1ORLA0031	FLORENCE 2.9 NNW, OR US	44.0272	-124.12	25.6	2008-05																																									20.9
USR0000OBAD	BADGER CREEK OREGON, OR US	44.03	-120.4	1731.3	2008-01		0	0					0	31	17	0	0	-16.7				8.9		2560.8				712.4																					-4.6
USR0000OBAD	BADGER CREEK OREGON, OR US	44.03	-120.4	1731.3	2008-02		0	0					0	29	5	0	0	-11.1				13.9		3087.9				527.1																					0.2
USR0000OBAD	BADGER CREEK OREGON, OR US	44.03	-120.4	1731.3	2008-03		0	0					0	31	2	0	0	-12.8				12.8		3668.7				580.8																					-0.4
USR0000OBAD	BADGER CREEK OREGON, OR US	44.03	-120.4	1731.3	2008-04		0	0					0	26	2	1	0	-11.7				21.1		4173.8				505.1																					1.5
USR0000OBAD	BADGER CREEK OREGON, OR US	44.03	-120.4	1731.3	2008-05		4.7	4.7					0	12	0	5	0	-6.7				29.4		4494.2				320.4																					8.1
USR0000OBAD	BADGER CREEK OREGON, OR US	44.03	-120.4	1731.3	2008-06		17.5	12.8					0	11	0	15	1	-3.9				33.3		4712.5				218.3																					11.5
USR0000OFIN	FINELY NWR OREGON, OR US	44.4183	-123.325	93.9	2008-01		0	0					0	14	1	0	0	-7.2				11.1		1614.7				481.3																					2.8
USR0000OFIN	FINELY NWR OREGON, OR US	44.4183	-123.325	93.9	2008-02		0	0					0	9	0	0	0	-2.2				16.7		1972.4				357.7																					6
USR0000OFIN	FINELY NWR OREGON, OR US	44.4183	-123.325	93.9	2008-03		0	0					0	11	0	0	0	-2.8				18.3		2344.5				372.1																					6.3
USR0000OFIN	FINELY NWR OREGON, OR US	44.4183	-123.325	93.9	2008-04		0	0					0	6	0	1	0	-2.2				28.3		2650.9				306.4																					8.1
USR0000OFIN	FINELY NWR OREGON, OR US	44.4183	-123.325	93.9	2008-05		16.6	16.6					0	0	0	11	2	0.6				35		2811.7				160.8																					13.7
USR0000OFIN	FINELY NWR OREGON, OR US	44.4183	-123.325	93.9	2008-06		35.2	18.6					0	0	0	18	1	2.2				37.2		2938				126.3																					14.7
USC00359083	WATERLOO, OR US	44.5156	-122.873	112.8	2008-01				15	15	0	0							0	0	53.1																									246.2		0
USC00359083	WATERLOO, OR US	44.5156	-122.873	112.8	2008-02				9	7	0	0							0	0	37.6																									75.3		0
USC00359083	WATERLOO, OR US	44.5156	-122.873	112.8	2008-03				18	16	0	0							0	0	19.6																									152.6		0
USC00359083	WATERLOO, OR US	44.5156	-122.873	112.8	2008-04				18	12	0	0							0	0	12.4																									98.6		0
USC00359083	WATERLOO, OR US	44.5156	-122.873	112.8	2008-05				9	4	0	0							0	0	13.7																									32.1		0
USC00359083	WATERLOO, OR US	44.5156	-122.873	112.8	2008-06				7	5	0	0							0	0	16.5																									38.9		0
US1ORMT0015	PORTLAND 7 SW, OR US	45.4681	-122.681	98.5	2008-01				21	16	0	0							18	18	23.6																									182.2		26
US1ORMT0015	PORTLAND 7 SW, OR US	45.4681	-122.681	98.5	2008-02				16	8	0	0							5	5	24.9																									82.9		5
US1ORMT0015	PORTLAND 7 SW, OR US	45.4681	-122.681	98.5	2008-03				22	18	0	0							13	8	19.1																									144.7		8
US1ORMT0015	PORTLAND 7 SW, OR US	45.4681	-122.681	98.5	2008-05				15	8	0	0							0	0	7.4																									44.7		0
US1ORMT0015	PORTLAND 7 SW, OR US	45.4681	-122.681	98.5	2008-06				10	4	0	0							0	0	15.2																									31.3		0
USC00353542	GRIZZLY, OR US	44.5181	-120.94	1107	2008-02			0	5	3	12	3	0	27	0	0	0	-16.7	254	102	10.2	17.8						465.3																		19.4		229	1.7
USC00353542	GRIZZLY, OR US	44.5181	-120.94	1107	2008-05			3	6	4	0	0	0	11	0	7	1	-9.4	0	0	16	33.9						245.9																		45.5		0	9.7
USC00353542	GRIZZLY, OR US	44.5181	-120.94	1107	2008-06			9.5	3	1	0	0	0	14	0	20	3	-5	0	0	3	35.6						201.2																		10.7		0	11.7
USS0019F01S	SNOW MOUNTAIN, OR US	43.95	-119.54	1898.9	2008-01		0	0	16	16	31		0	31	20	0	0	-17.2	914		20.3	3.4		2736.9				746																		109			-5.7
USS0019F01S	SNOW MOUNTAIN, OR US	43.95	-119.54	1898.9	2008-02		0	0	9	9	29		0	29	11	0	0	-9	1016		20.3	9.8		3311.2				574.3																		60.9			-1.5
USS0019F01S	SNOW MOUNTAIN, OR US	43.95	-119.54	1898.9	2008-03		0	0	12	12	31		0	31	5	0	0	-13.9	1016		5.1	8.9		3932.9				621.7																		43			-1.7
USS0019F01S	SNOW MOUNTAIN, OR US	43.95	-119.54	1898.9	2008-04		0	0	6	6	30		0	27	1	0	0	-12.1	965		12.7	18.9		4457.2				524.3																		32.9			0.9
USS0019F01S	SNOW MOUNTAIN, OR US	43.95	-119.54	1898.9	2008-05		0.1	0.1	6	6	14		0	13	0	4	0	-5.3	584		17.8	27.6		4798.3				341.1																		48.3			7.3
USS0019F01S	SNOW MOUNTAIN, OR US	43.95	-119.54	1898.9	2008-06		6	5.9	0	0	0		0	9	0	8	0	-3.9	0		0	30		5034.2				235.9																		0			10.7
US1ORMT0010	PORTLAND 1.4 NE, OR US	45.5525	-122.635	75.9	2008-01				16	14		0								0	19.8																									149		0
USC00352693	ESTACADA 2 SE, OR US	45.2695	-122.317	156.7	2008-01		0	0	19	18	0	2	0	15	0	0	0	-3.9	0	89	52.1	13.9		1514				436.9																		264.4		153	3.8
USC00352693	ESTACADA 2 SE, OR US	45.2695	-122.317	156.7	2008-02		0	0	19	11	0	0	0	7	0	1	0	-1.7	0	0	25.4	22.2		1863.9				349.9																		135.1		0	6.3
USC00352693	ESTACADA 2 SE, OR US	45.2695	-122.317	156.7	2008-03		0	0	25	20	0	0	0	7	0	0	0	-2.2	0	0	21.3	19.4		2218				354.1																		215.5		0	6.5
USC00352693	ESTACADA 2 SE, OR US	45.2695	-122.317	156.7	2008-04		0	0	21	16	0	0	0	5	0	3	0	-1.7	0	0	22.4	28.9		2520.7				302.7																		146		0	7.9
USC00352693	ESTACADA 2 SE, OR US	45.2695	-122.317	156.7	2008-05		20.3	20.3	19	12	0	0	0	0	0	9	2	2.8	0	0	15.7	37.2		2700.9				180.2																		87.8		0	13.2
USC00352693	ESTACADA 2 SE, OR US	45.2695	-122.317	156.7	2008-06		41.4	21.1	10	6	0	0	0	0	0	14	1	5.6	0	0	15.5	38.9		2829.6				128.7																		41.6		0	14.8
USC00350036	ADEL, OR US	42.1762	-119.896	1399	2008-01		0	0	7	3		0	2	30	9	0	0	-18.9		0	7.6	9.4						654.1																		19.2		0	-2.8
USC00350036	ADEL, OR US	42.1762	-119.896	1399	2008-02		0	0	3	2		0	0	29	2	0	0	-12.2		0	5.1	13.9						500.8																		10.9		0	1.1
USC00350036	ADEL, OR US	42.1762	-119.896	1399	2008-03		0	0	5	3	0	0	0	28	0	0	0	-9.4	0	13	3.8	16.1						474.1																		11.9		13	3
USC00350036	ADEL, OR US	42.1762	-119.896	1399	2008-04				3	1	0	0							0	0	4.6																									5.9		0
USC00350036	ADEL, OR US	42.1762	-119.896	1399	2008-05						0	0							0	0																												0
USC00350036	ADEL, OR US	42.1762	-119.896	1399	2008-06			18.9	0	0	0	0	0	0	0	18	2	0.6	0	0	0	35						84.7																		0		0	15.8
USC00354634	LAKE CREEK, OR US	42.3903	-122.626	568.5	2008-02				2	1	0	0							0	0	11.4																									13.2		0
USC00354634	LAKE CREEK, OR US	42.3903	-122.626	568.5	2008-03						0	0							0	13																												13
USC00354634	LAKE CREEK, OR US	42.3903	-122.626	568.5	2008-04				4	4		0								0	25.4																									71.6		0
USC00354634	LAKE CREEK, OR US	42.3903	-122.626	568.5	2008-05				4	3	0	0							0	0	15.2																									28.9		0
USC00354634	LAKE CREEK, OR US	42.3903	-122.626	568.5	2008-06				1	1	0	0							0	0	7.4																									7.4		0
USS0018D04S	EMIGRANT SPRINGS, OR US	45.56	-118.45	1158.2	2008-01		0	0	17	17	31		0	27	7	0	0	-16	1067		12.7	7.4		2157.7				606.4																		121.8			-1.2
USS0018D04S	EMIGRANT SPRINGS, OR US	45.56	-118.45	1158.2	2008-02		0	0	13	13	29		0	17	3	0	0	-6.4	1448		7.6	12.7		2607.8				450.1																		53.1			2.8
USS0018D04S	EMIGRANT SPRINGS, OR US	45.56	-118.45	1158.2	2008-03		0	0	23	23	31		0	26	0	0	0	-4.8	914		17.8	14.5		3089.2				481.4																		119.2			2.8
USS0018D04S	EMIGRANT SPRINGS, OR US	45.56	-118.45	1158.2	2008-04		0	0	17	17	27		0	22	0	2	0	-7.2	838		7.6	21.4		3476.8				387.6																		65.8			5
USS0018D04S	EMIGRANT SPRINGS, OR US	45.56	-118.45	1158.2	2008-05		6.4	6.4	12	12	0		0	2	0	5	0	-1.3	0		10.2	30.4		3710.3				233.5																		68.6			11
USS0018D04S	EMIGRANT SPRINGS, OR US	45.56	-118.45	1158.2	2008-06		19.8	13.4	9	9	0		0	0	0	11	0	0.1	0		40.6	31.8		3883.5				173.2																		76			12.9
USR0000OSAL	SALT CREEK PRINVILLE OREGON, OR US	44.0444	-120.666	1728.2	2008-01		0	0					1	29	9	0	0	-18.3				8.9		2150.6				631.2																					-2
USR0000OSAL	SALT CREEK PRINVILLE OREGON, OR US	44.0444	-120.666	1728.2	2008-02		0	0					0	26	2	0	0	-7.8				16.1		2607.1				456.5																					2.6
USR0000OSAL	SALT CREEK PRINVILLE OREGON, OR US	44.0444	-120.666	1728.2	2008-03		0	0					0	28	0	0	0	-9.4				16.7		3091.5				484.4																					2.7
USR0000OSAL	SALT CREEK PRINVILLE OREGON, OR US	44.0444	-120.666	1728.2	2008-04		0	0					0	26	0	4	0	-8.9				25		3507.5				416																					4.5
USR0000OSAL	SALT CREEK PRINVILLE OREGON, OR US	44.0444	-120.666	1728.2	2008-05		15.8	15.8					0	7	0	7	2	-5				35		3751				243.5																					11
USR0000OSAL	SALT CREEK PRINVILLE OREGON, OR US	44.0444	-120.666	1728.2	2008-06		39.7	23.9					0	3	0	20	4	-0.6				36.7		3904.2				153.2																					14
USS0021G16S	SWAN LAKE MOUNTAIN, OR US	42.41	-121.68	2081.8	2008-01	1.4	0	0	17	17	31		5	31	9	0	0	-20.3	1753		35.6	10.8		2679.3				737.5																		251.5			-5.5
USS0021G16S	SWAN LAKE MOUNTAIN, OR US	42.41	-121.68	2081.8	2008-02	1.3	0	0	10	10	29		0	29	2	0	0	-17.5	1854		43.2	19.9		3225.6				546.3																		109			-1.1
USS0021G16S	SWAN LAKE MOUNTAIN, OR US	42.41	-121.68	2081.8	2008-03	1.3	0	0	14	14	31		5	31	0	0	0	-20.3	1626		10.2	17.6		3859.7				634.1																		78.7			-2.1
USS0021G16S	SWAN LAKE MOUNTAIN, OR US	42.41	-121.68	2081.8	2008-04	1.2	0	0	7	7	30		1	27	0	5	0	-18.4	1600		15.2	24		4353				493.3																		35.4			0.1
USS0021G16S	SWAN LAKE MOUNTAIN, OR US	42.41	-121.68	2081.8	2008-05	1			9	9	16								1016		22.9																									83.8
USS0021G16S	SWAN LAKE MOUNTAIN, OR US	42.41	-121.68	2081.8	2008-06	0.9			1	1	0								0		12.7																									12.7
US1ORJS0004	CAVE JUNCTION 1.9 SE, OR US	42.1494	-123.616	439.2	2008-04				13	4		0								0	37.1																									59.7		0
US1ORJS0004	CAVE JUNCTION 1.9 SE, OR US	42.1494	-123.616	439.2	2008-05				9	3		0								0	38.1																									47.8		0
US1ORJS0004	CAVE JUNCTION 1.9 SE, OR US	42.1494	-123.616	439.2	2008-06				3	0		0								0	1																									2.1		0
US1ORLA0048	ELMIRA 2.4 WNW, OR US	44.0732	-123.402	153.3	2008-01				20	15		2								114	47.8																									324.3		209
US1ORLA0048	ELMIRA 2.4 WNW, OR US	44.0732	-123.402	153.3	2008-02				18	8		0								3	20.1																									88.5		3
US1ORLA0048	ELMIRA 2.4 WNW, OR US	44.0732	-123.402	153.3	2008-03				24	16		0								5	31																									169.9		5
US1ORLA0048	ELMIRA 2.4 WNW, OR US	44.0732	-123.402	153.3	2008-04				18	11		1								25	12.7																									79.5		25
US1ORLA0048	ELMIRA 2.4 WNW, OR US	44.0732	-123.402	153.3	2008-05				9	2		0								0	3																									11		0
US1ORLA0048	ELMIRA 2.4 WNW, OR US	44.0732	-123.402	153.3	2008-06				9	2		0								0	10.2																									19.7		0
USS0021G04S	GERBER RESERVOIR, OR US	42.21	-121.13	1490.5	2008-01		0	0	15	15	31		1	31	10	0	0	-19.1	559		12.7	6.6		2326.4				678.2																		99			-3.6
USS0021G04S	GERBER RESERVOIR, OR US	42.21	-121.13	1490.5	2008-02		0	0	6	6	29		0	28	2	0	0	-16.7	660		20.3	13.2		2884.7				558.3																		35.4			-0.9
USS0021G04S	GERBER RESERVOIR, OR US	42.21	-121.13	1490.5	2008-03		0	0	6	6	31		0	29	0	0	0	-12	356		5.1	13		3430.6				545.9																		17.6			0.7
USS0021G04S	GERBER RESERVOIR, OR US	42.21	-121.13	1490.5	2008-04		0	0	4	4	5		0	25	0	2	0	-8.1	25		5.1	22.4		3851.8				421.2																		12.6			4.3
USS0021G04S	GERBER RESERVOIR, OR US	42.21	-121.13	1490.5	2008-05		3.9	3.9	7	7	0		0	4	0	6	0	-4.8	0		30.5	31.4		4094.3				242.5																		68.5			10.6
USS0021G04S	GERBER RESERVOIR, OR US	42.21	-121.13	1490.5	2008-06		16	12.1	0	0	0		0	1	0	18	1	-0.4	0		0	32.2		4234.2				139.9																		0			14.1
US1ORJS0003	GRANTS PASS 10.0 NNW, OR US	42.5653	-123.427	363.9	2008-02				10	4		1								36	13.2																									43.9		36
US1ORJS0003	GRANTS PASS 10.0 NNW, OR US	42.5653	-123.427	363.9	2008-03				17	10		0								5	12.2																									82.7		5
US1ORJS0003	GRANTS PASS 10.0 NNW, OR US	42.5653	-123.427	363.9	2008-04				13	4		1								46	16.3																									34.9		46
US1ORLA0047	CRESWELL 3 N, OR US	43.9533	-123.026	159.4	2008-01				23	18		1								38	35.6																									183		38
US1ORLA0047	CRESWELL 3 N, OR US	43.9533	-123.026	159.4	2008-02				19	7		0								0	13																									49.7		0
US1ORLA0047	CRESWELL 3 N, OR US	43.9533	-123.026	159.4	2008-03				27	16		0								0	14.5																									113.1		0
US1ORLA0047	CRESWELL 3 N, OR US	43.9533	-123.026	159.4	2008-04				20	9		0								0	7.4																									52.6		0
US1ORLA0047	CRESWELL 3 N, OR US	43.9533	-123.026	159.4	2008-06				9	2		0								0	7.4																									18.5		0
US1ORLA0045	EUGENE 1.3 SE, OR US	44.0381	-123.096	152.1	2008-01																																									178.8
US1ORLA0045	EUGENE 1.3 SE, OR US	44.0381	-123.096	152.1	2008-02				13	6		0								0	17.3																									54.3		0
US1ORLA0045	EUGENE 1.3 SE, OR US	44.0381	-123.096	152.1	2008-04																																									52.3
US1ORLA0045	EUGENE 1.3 SE, OR US	44.0381	-123.096	152.1	2008-06				8	2		0								0	9.4																									19.5		0
US1ORLA0044	EUGENE 5.9 SW, OR US	43.9925	-123.196	153	2008-02				12	6		0								0	19.1																									61		0
US1ORLA0044	EUGENE 5.9 SW, OR US	43.9925	-123.196	153	2008-05				6	0		0								0	2																									7.4		0
US1ORCY0003	BANDON 11.4 S, OR US	42.94	-124.446	26.5	2008-01				19	18		0								0	68.6																									388.2		0
US1ORCY0003	BANDON 11.4 S, OR US	42.94	-124.446	26.5	2008-02																																									107.5
US1ORCY0003	BANDON 11.4 S, OR US	42.94	-124.446	26.5	2008-03				20	17		0								0	25.4																									179		0
US1ORCY0003	BANDON 11.4 S, OR US	42.94	-124.446	26.5	2008-04				17	12		0								0	21.6																									106.1		0
US1ORCY0003	BANDON 11.4 S, OR US	42.94	-124.446	26.5	2008-05				7	3		0								0	3.8																									16.9		0
US1ORCY0003	BANDON 11.4 S, OR US	42.94	-124.446	26.5	2008-06				4	4		0								0	10.2																									32.8		0
US1ORLA0042	SPRINGFIELD 3.3 E, OR US	44.0549	-122.912	157	2008-01				22	19		3								89	38.4																									196.7		157
US1ORLA0042	SPRINGFIELD 3.3 E, OR US	44.0549	-122.912	157	2008-02				15	8		0								0	13.7																									65.4		0
US1ORLA0042	SPRINGFIELD 3.3 E, OR US	44.0549	-122.912	157	2008-03				21	19		0								13	22.6																									159		13
US1ORLA0042	SPRINGFIELD 3.3 E, OR US	44.0549	-122.912	157	2008-04				17	12		1								25	14																									74.6		45
US1ORLA0042	SPRINGFIELD 3.3 E, OR US	44.0549	-122.912	157	2008-05				10	6		0								0	6.1																									31.2		0
US1ORLA0042	SPRINGFIELD 3.3 E, OR US	44.0549	-122.912	157	2008-06				10	3		0								0	12.4																									28.3		0
US1ORLA0041	SPRINGFIELD 2.8 W, OR US	44.0528	-123.033	151.5	2008-01				19	15		0								0	36.8																									178.4		0
US1ORLA0041	SPRINGFIELD 2.8 W, OR US	44.0528	-123.033	151.5	2008-02				15	5		0								0	14.2																									53.7		0
US1ORLA0041	SPRINGFIELD 2.8 W, OR US	44.0528	-123.033	151.5	2008-03				18	14		0								0	14.7																									120.6		0
US1ORLA0041	SPRINGFIELD 2.8 W, OR US	44.0528	-123.033	151.5	2008-04				17	6		0								23	9.7																									47.7		23
US1ORLA0041	SPRINGFIELD 2.8 W, OR US	44.0528	-123.033	151.5	2008-05				10	2		0								0	6.4																									19		0
US1ORLA0041	SPRINGFIELD 2.8 W, OR US	44.0528	-123.033	151.5	2008-06				7	2		0								0	9.1																									18.9		0
US1ORLA0040	FLORENCE 0.6 E, OR US	43.9861	-124.09	16.2	2008-01				20	17		0								18	36.8																									301.6		18
US1ORLA0040	FLORENCE 0.6 E, OR US	43.9861	-124.09	16.2	2008-02				18	11		0								0	44.7																									127.6		0
US1ORLA0040	FLORENCE 0.6 E, OR US	43.9861	-124.09	16.2	2008-03				19	16		0								0	20.3																									166.2		0
US1ORLA0040	FLORENCE 0.6 E, OR US	43.9861	-124.09	16.2	2008-04				16	15		0								0	19.6																									128.6		0
US1ORLA0040	FLORENCE 0.6 E, OR US	43.9861	-124.09	16.2	2008-05				6	3		0								0	7.6																									20.6		0
US1ORLA0040	FLORENCE 0.6 E, OR US	43.9861	-124.09	16.2	2008-06				6	2		0								0	13.5																									28.1		0
US1ORCY0004	PORT ORFORD 5.0 E, OR US	42.7393	-124.399	73.5	2008-02				17	13		0								0	47.2																									194.4		0
US1ORCY0004	PORT ORFORD 5.0 E, OR US	42.7393	-124.399	73.5	2008-03				21	16		0								0	57.9																									396.3		0
US1ORCY0001	BROOKINGS 4.2 ENE, OR US	42.0707	-124.21	20.4	2008-01				21	20	1	0							25	23	78.5																									464.2		42
US1ORCY0001	BROOKINGS 4.2 ENE, OR US	42.0707	-124.21	20.4	2008-02				14	11	0	0							0	0	73.4																									259.1		0
US1ORCY0001	BROOKINGS 4.2 ENE, OR US	42.0707	-124.21	20.4	2008-03				20	16	0	0							0	0	47.2																									317		0
US1ORCY0001	BROOKINGS 4.2 ENE, OR US	42.0707	-124.21	20.4	2008-04				13	10	0	0							0	0	39.4																									124.8		0
US1ORCY0001	BROOKINGS 4.2 ENE, OR US	42.0707	-124.21	20.4	2008-05				3	0	0	0							0	0	2.3																									3.3		0
US1ORCY0001	BROOKINGS 4.2 ENE, OR US	42.0707	-124.21	20.4	2008-06				5	2	0	0							0	0	14.7																									21.1		0
US1ORMT0006	PORTLAND 2.5 SE, OR US	45.5116	-122.62	49.7	2008-01				20	15	0	0							0	5	22.6																									159.2		5
US1ORMT0006	PORTLAND 2.5 SE, OR US	45.5116	-122.62	49.7	2008-02				15	7	0	0							0	0	22.1																									72.9		0
US1ORMT0006	PORTLAND 2.5 SE, OR US	45.5116	-122.62	49.7	2008-03				22	16	0	0							0	0	12.7																									119.7		0
US1ORMT0006	PORTLAND 2.5 SE, OR US	45.5116	-122.62	49.7	2008-04				20	8		0								0	14.7																									56.7		0
US1ORMT0006	PORTLAND 2.5 SE, OR US	45.5116	-122.62	49.7	2008-05				14	7		0								0	9.1																									39.7		0
US1ORMT0006	PORTLAND 2.5 SE, OR US	45.5116	-122.62	49.7	2008-06				9	3		0								0	14.5																									27.5		0
US1ORWH0001	FOSSIL 0.2 SE, OR US	44.9966	-120.211	826	2008-03				16	3		1								25	3.6																									22		43
US1ORWH0001	FOSSIL 0.2 SE, OR US	44.9966	-120.211	826	2008-04				6	1		0								18	5.1																									9		18
US1ORWH0001	FOSSIL 0.2 SE, OR US	44.9966	-120.211	826	2008-05				11	6		0								0	16.3																									47.6		0
US1ORWH0001	FOSSIL 0.2 SE, OR US	44.9966	-120.211	826	2008-06				8	3		0								0	4.3																									18.9		0
USC00353995	HONEYMAN STATE PARK, OR US	43.928	-124.107	35.1	2008-01		0	0	17	16	0	0	0	12	0	0	0	-3.9	0	0	57.4	10						370.1																		330.2		0	4.1
USC00353995	HONEYMAN STATE PARK, OR US	43.928	-124.107	35.1	2008-02						0	0							0	0																												0
USC00353995	HONEYMAN STATE PARK, OR US	43.928	-124.107	35.1	2008-03			0	19	15	0	0	0	8	0	0	0	-2.2	0	0	37.1	15						335.9																		187.7		0	6.1
USC00353995	HONEYMAN STATE PARK, OR US	43.928	-124.107	35.1	2008-04				17	14	0	0							0	0	31.8																									135.8		0
USC00353995	HONEYMAN STATE PARK, OR US	43.928	-124.107	35.1	2008-05				3	1	0	0	0	0				1.7	0	0	16.5																									17.8		0
USC00353995	HONEYMAN STATE PARK, OR US	43.928	-124.107	35.1	2008-06			0	8	4	0	0	0	0	0	1	0	3.9	0	0	27.2	22.8						186.5																		66.7		0	11.4
USC00354721	LANGLOIS NUMBER 2, OR US	42.9241	-124.449	30.2	2008-01		0	0	23	19		0	0	4	0	0	0	-1.7		0	49	17.2						332.5																		314.8		0	6.9
USC00354721	LANGLOIS NUMBER 2, OR US	42.9241	-124.449	30.2	2008-02		0	0	18	8	0	0	0	2	0	0	0	-0.6	0	0	33.3	17.8						280.4																		94		0	7.9
USC00354721	LANGLOIS NUMBER 2, OR US	42.9241	-124.449	30.2	2008-04			0	19	13		0	0	3	0	2	0	-1.1		0	14.5	26.1						271.8																		90		0	8.6
USC00354721	LANGLOIS NUMBER 2, OR US	42.9241	-124.449	30.2	2008-05				8	2	0	0	0	0				1.7	0	0	5.1																									15.4		0
USC00354721	LANGLOIS NUMBER 2, OR US	42.9241	-124.449	30.2	2008-06			0	8	4	0	0	0	0	0	2	0	4.4	0	0	10.2	23.9						166.5																		31.8		0	12.8
USR0000OCAL	CALVERT PEAK OREGON, OR US	42.7778	-123.729	1164.9	2008-01		0	0					0	25	9	0	0	-6.7				13.9		2082.9				548.1																					0.6
USR0000OCAL	CALVERT PEAK OREGON, OR US	42.7778	-123.729	1164.9	2008-02		0	0					0	16	1	0	0	-4.4				17.8		2491.1				408.2																					3.8
USR0000OCAL	CALVERT PEAK OREGON, OR US	42.7778	-123.729	1164.9	2008-04			0					0	21	1	1	0	-5				23.3						433.9																					3.9
USR0000OCAL	CALVERT PEAK OREGON, OR US	42.7778	-123.729	1164.9	2008-05			20					0	11	0	5	1	-1.7				33.9						294.2																					9.5
USR0000OCAL	CALVERT PEAK OREGON, OR US	42.7778	-123.729	1164.9	2008-06			17.8					0	1	0	8	1	0				32.8						199.7																					12.3
USS0020G02S	SUMMER RIM, OR US	42.7	-120.8	2158	2008-01		0	0	18	18	31		0	31	20	0	0	-15.7	1168		20.3	5.7		2775.1				720.1																		159.8			-4.9
USS0020G02S	SUMMER RIM, OR US	42.7	-120.8	2158	2008-02		0	0	11	11	29		0	29	10	0	0	-10.8	1346		20.3	12.1		3337				561.9																		55.7			-1
USS0020G02S	SUMMER RIM, OR US	42.7	-120.8	2158	2008-03		0	0	13	13	31		0	30	7	0	0	-14.9	1321		10.2	11.1		3953.4				616.4																		68.4			-1.6
USS0020G02S	SUMMER RIM, OR US	42.7	-120.8	2158	2008-04		0	0	8	8	30		0	25	2	0	0	-12.2	1270		5.1	17.5		4485.9				532.5																		30.4			0.6
USS0020G02S	SUMMER RIM, OR US	42.7	-120.8	2158	2008-05		0.7	0.7	9	9	18		0	12	0	4	0	-8.9	787		33	25.8		4849.6				363.7																		106.6			6.6
USS0020G02S	SUMMER RIM, OR US	42.7	-120.8	2158	2008-06		2.6	1.9	1	1	0		0	9	0	6	0	-4	0		10.2	26.2		5093.5				243.9																		10.2			10.3
USC00351574	CHILOQUIN 12 NW FORT KLAMATH, OR US	42.7038	-121.995	1275.3	2008-05						0	0							0	0																												0
USR0000OCAN	CANNIBAL MOUNTAIN OREGON, OR US	44.3489	-123.885	593.1	2008-06			6.4					0	0	0	4	1	2.8				32.2						229.1																					10.9
USS0019E03S	DERR., OR US	44.45	-119.93	1783.1	2008-01		0	0	19	19	31		0	31	16	0	0	-16.5	1422		33	6.5		2636.3				703.1																		185.3			-4.4
USS0019E03S	DERR., OR US	44.45	-119.93	1783.1	2008-02		0	0	11	11	29		0	29	7	0	0	-9.5	1549		22.9	12.9		3164.1				527.8																		68.4			0.1
USS0019E03S	DERR., OR US	44.45	-119.93	1783.1	2008-03		0	0	13	13	31		0	31	0	0	0	-12.4	1219		10.2	12.6		3738.7				574.6																		53.1			-0.2
USS0019E03S	DERR., OR US	44.45	-119.93	1783.1	2008-04		0	0	15	15	30		0	26	0	0	0	-12.8	1194		12.7	20.2		4238.5				499.8																		63.2			1.7
USS0019E03S	DERR., OR US	44.45	-119.93	1783.1	2008-05		1.3	1.3	10	10	13		0	12	0	4	0	-5.2	686		25.4	26.6		4573.2				334.7																		96.5			7.6
USS0019E03S	DERR., OR US	44.45	-119.93	1783.1	2008-06		8.2	6.9	4	4	0		0	9	0	6	0	-2.9	0		7.6	28.5		4820.1				246.9																		20.3			10.3
USC00356907	PROSPECT 2 SW, OR US	42.7331	-122.516	758	2008-01							8	0	22				-10		203																										215.1		799
USC00356907	PROSPECT 2 SW, OR US	42.7331	-122.516	758	2008-02			0	12	5	22	3	0	23	0	0	0	-4.4	533	152	21.6	19.4						338.9																		77.5		254	4.8
USC00356907	PROSPECT 2 SW, OR US	42.7331	-122.516	758	2008-03			0	19	15	1	2	0	22	0	0	0	-7.8	127	127	16.8	19.4						396.2																		126.2		165	5.6
USC00356907	PROSPECT 2 SW, OR US	42.7331	-122.516	758	2008-04				12	8	0	0							0	0	13.5																									64		0
USC00356907	PROSPECT 2 SW, OR US	42.7331	-122.516	758	2008-05				9	5	0	0							0	0	20.6																									80.8		0
USC00356907	PROSPECT 2 SW, OR US	42.7331	-122.516	758	2008-06			24.4	2	1	0	0	0	0	0	19	4	1.1	0	0	17.3	38.9						93.9																		21.1		0	15.9
USR0000OCAS	CASE OREGON, OR US	44.9711	-118.93	1158.2	2008-01		0	0					3	30	9	0	0	-22.2				7.2		2279.5				644.4																					-2.4
USR0000OCAS	CASE OREGON, OR US	44.9711	-118.93	1158.2	2008-02		0	0					0	26	3	0	0	-9.4				13.9		2752.6				473.1																					2
USR0000OCAS	CASE OREGON, OR US	44.9711	-118.93	1158.2	2008-03		0	0					0	31	0	0	0	-7.8				14.4		3274.7				522.1																					1.5
USR0000OCAS	CASE OREGON, OR US	44.9711	-118.93	1158.2	2008-04		0	0					0	27	0	3	0	-8.3				23.9		3709.7				435																					3.8
USR0000OCAS	CASE OREGON, OR US	44.9711	-118.93	1158.2	2008-05		3.9	3.9					0	7	0	5	1	-3.3				32.2		3957.8				248.1																					10.4
USR0000OCAS	CASE OREGON, OR US	44.9711	-118.93	1158.2	2008-06		15.8	11.9					0	3	0	18	3	0				35		4133.4				175.6																					12.9
USC00354606	LACOMB 3 NNE, OR US	44.625	-122.719	158.5	2008-01										1	0	0					13.3
USC00354606	LACOMB 3 NNE, OR US	44.625	-122.719	158.5	2008-02			0	19	9	0	0	0	8	0	0	0	-2.2	0	0	21.6	17.2						317.1																		103.4		0	5.6
USC00354606	LACOMB 3 NNE, OR US	44.625	-122.719	158.5	2008-03			0	23	19	0	0	0	13	0	0	0	-3.3	0	0	23.4	17.8						328.7																		199.9		0	5.6
USC00354606	LACOMB 3 NNE, OR US	44.625	-122.719	158.5	2008-04			0	21	16	0	0	0	10	0	1	0	-3.9	0	0	20.8	27.8						292.1																		134.2		0	7.1
USC00354606	LACOMB 3 NNE, OR US	44.625	-122.719	158.5	2008-05			13.8	16	12	0	0	0	1	0	8	2	0	0	0	11.4	36.1						150.4																		62		0	12.9
USC00354606	LACOMB 3 NNE, OR US	44.625	-122.719	158.5	2008-06			9.3	7	5	0	0	0	0	0	17	1	2.2	0	0	22.4	36.7						130.4																		50.6		0	13.8
USR0000OSAG	SAGE HEN OREGON, OR US	43.5097	-119.293	1341.1	2008-01		0	0					6	31	14	0	0	-25.6				8.3		2439.6				751.7																					-5.9
USR0000OSAG	SAGE HEN OREGON, OR US	43.5097	-119.293	1341.1	2008-02		0	0					0	29	5	0	0	-12.2				14.4		3023.7				584.1																					-1.8
USR0000OSAG	SAGE HEN OREGON, OR US	43.5097	-119.293	1341.1	2008-03		0	0					0	30	0	0	0	-10.6				13.9		3563.2				539.5																					0.9
USR0000OSAG	SAGE HEN OREGON, OR US	43.5097	-119.293	1341.1	2008-04		0	0					0	27	1	4	0	-11.1				25		4003.9				440.7																					3.6
USR0000OSAG	SAGE HEN OREGON, OR US	43.5097	-119.293	1341.1	2008-05		6.7	6.7					0	11	0	7	1	-8.3				33.3		4249.6				245.7																					10.6
USR0000OSAG	SAGE HEN OREGON, OR US	43.5097	-119.293	1341.1	2008-06		24.2	17.5					0	2	0	19	3	0				35.6		4395				145.4																					14.1
US1ORCK0001	PAULINA 6.0 ESE, OR US	44.1214	-119.848	1204.6	2008-01				13	4	28	5							114	84	7.6																									31.5		333
US1ORCK0001	PAULINA 6.0 ESE, OR US	44.1214	-119.848	1204.6	2008-02				7	1	16	1							165	69	3.6																									6.6		118
US1ORCK0001	PAULINA 6.0 ESE, OR US	44.1214	-119.848	1204.6	2008-03				15	1	1	2							51	56	2.8																									19.3		157
US1ORCK0001	PAULINA 6.0 ESE, OR US	44.1214	-119.848	1204.6	2008-04				10	2	0	1							13	28	5.3																									16.2		74
US1ORCK0001	PAULINA 6.0 ESE, OR US	44.1214	-119.848	1204.6	2008-05				11	6	0	0							0	3	9.7																									44.4		3
US1ORCK0001	PAULINA 6.0 ESE, OR US	44.1214	-119.848	1204.6	2008-06				7	2		0								0	4.1																									11.3		0
USR0000OWIL	WILKINSON RIDGE OREGON, OR US	44.3325	-123.716	457.2	2008-03			0					0	11	0	0	0	-1.1				19.4						399.9																					5.4
USR0000OWIL	WILKINSON RIDGE OREGON, OR US	44.3325	-123.716	457.2	2008-04			0					0	7	0	1	0	-1.1				28.9						346.7																					6.8
USR0000OWIL	WILKINSON RIDGE OREGON, OR US	44.3325	-123.716	457.2	2008-05			25.2					0	0	0	8	2	1.1				37.8						212.9																					12.3
USR0000OWIL	WILKINSON RIDGE OREGON, OR US	44.3325	-123.716	457.2	2008-06			15.9					0	0	0	17	2	3.3				39.4						148.6																					13.9
US1ORCK0003	PRINEVILLE 8.4 E, OR US	44.3156	-120.672	963.5	2008-01																																									38.6
US1ORCK0003	PRINEVILLE 8.4 E, OR US	44.3156	-120.672	963.5	2008-02				10	3		0								20	4.6																									18.7		46
USR0000OYLP	YELLOWPINE OREGON, OR US	44.5264	-118.323	1402.1	2008-01								4	27	18	0	0	-20.6				6.7																											-5.8
USR0000OYLP	YELLOWPINE OREGON, OR US	44.5264	-118.323	1402.1	2008-02			0					0	25	8	0	0	-11.1				8.3						508																					-1.2
USR0000OYLP	YELLOWPINE OREGON, OR US	44.5264	-118.323	1402.1	2008-03			0					0	31	1	0	0	-10				9.4						569.1																					0
USR0000OYLP	YELLOWPINE OREGON, OR US	44.5264	-118.323	1402.1	2008-04			0					0	25	1	1	0	-11.1				21.1						434.9																					2.4
USR0000OYLP	YELLOWPINE OREGON, OR US	44.5264	-118.323	1402.1	2008-05			4.5					0	10	0	5	1	-3.9				32.2						264.6																					9.9
USR0000OYLP	YELLOWPINE OREGON, OR US	44.5264	-118.323	1402.1	2008-06			11.9					0	2	0	18	2	-1.7				34.4						164.8																					13.2
USC00358095	STAYTON, OR US	44.7894	-122.815	129.5	2008-01		0	0	22	19	0	0	0	18	1	0	0	-7.8	0	0	40.1	13.9		1510.8				463.1																		239.1		0	2.4
USC00358095	STAYTON, OR US	44.7894	-122.815	129.5	2008-02		0	0	16	7		0	0	8	0	0	0	-2.2		0	16.5	16.1		1839				328.2																		77.4		0	5.7
USC00358095	STAYTON, OR US	44.7894	-122.815	129.5	2008-03		0	0	23	22	0	0	0	9	0	0	0	-2.2	0	0	17.8	17.8		2206.5				367.5																		186.8		0	6.1
USC00358095	STAYTON, OR US	44.7894	-122.815	129.5	2008-04		0	0	18	15	0	0	0	4	0	3	0	-2.8	0	0	15.2	30		2512.4				305.9																		101.7		0	8.1
USC00358095	STAYTON, OR US	44.7894	-122.815	129.5	2008-05		20.4	20.4	9	3	0	0	0	0	0	8	2	2.2	0	0	12.7	36.7		2674.3				161.9																		29.6		0	13.4
USC00358095	STAYTON, OR US	44.7894	-122.815	129.5	2008-06		39	18.6	5	3	0	0	0	0	0	15	2	2.2	0	0	15.5	36.7		2807				132.7																		27		0	14.5
US1ORLA0058	SPRINGFIELD 1.6 N, OR US	44.0756	-122.981	140.8	2008-01				19	16		1								112	18.3																									177.7		150
US1ORLA0058	SPRINGFIELD 1.6 N, OR US	44.0756	-122.981	140.8	2008-02				21	7		0								0	14																									64.8		0
US1ORLA0058	SPRINGFIELD 1.6 N, OR US	44.0756	-122.981	140.8	2008-05				12	5		0								0	7.6																									28.8		0
US1ORLA0057	CRESWELL 3.2 NE, OR US	43.9336	-122.959	167	2008-01				16	14		0								0	44.5																									195.8		0
US1ORLA0057	CRESWELL 3.2 NE, OR US	43.9336	-122.959	167	2008-02				14	6		0								0	17.3																									52.3		0
US1ORLA0057	CRESWELL 3.2 NE, OR US	43.9336	-122.959	167	2008-03				22	17		0								0	18.5																									137.9		0
US1ORLA0057	CRESWELL 3.2 NE, OR US	43.9336	-122.959	167	2008-04				18	11		0								0	10.2																									72.7		0
US1ORLA0057	CRESWELL 3.2 NE, OR US	43.9336	-122.959	167	2008-05				9	7		0								0	8.1																									34.1		0
US1ORLA0057	CRESWELL 3.2 NE, OR US	43.9336	-122.959	167	2008-06				8	2		0								0	6.4																									19.4		0
US1ORLA0056	VENETA 2.5 N, OR US	44.084	-123.351	122.5	2008-01				22	16		2								140	36.1																									275.4		197
US1ORLA0056	VENETA 2.5 N, OR US	44.084	-123.351	122.5	2008-02				15	7		0								0	14																									70.6		0
US1ORLA0056	VENETA 2.5 N, OR US	44.084	-123.351	122.5	2008-03				21	16		0								0	21.8																									158.7		0
US1ORLA0056	VENETA 2.5 N, OR US	44.084	-123.351	122.5	2008-04				15	9		0								13	11.4																									58.2		13
US1ORLA0056	VENETA 2.5 N, OR US	44.084	-123.351	122.5	2008-05				6	1		0								0	2.5																									8.1		0
US1ORLA0055	COBURG 1.4 NNW, OR US	44.1567	-123.069	118	2008-01				19	16		1								41	38.1																									181.2		54
US1ORLA0055	COBURG 1.4 NNW, OR US	44.1567	-123.069	118	2008-02				15	6		0								0	12.7																									50.3		0
US1ORLA0055	COBURG 1.4 NNW, OR US	44.1567	-123.069	118	2008-03				24	17		0								0	19.8																									140.5		0
USC00359068	WASCO, OR US	45.5958	-120.7	386.2	2008-02				4	2	4	1							76	76	7.6																									13.5		76
USC00359068	WASCO, OR US	45.5958	-120.7	386.2	2008-03				8	5	0	1							0	25	5.1																									21.8		25
USC00359068	WASCO, OR US	45.5958	-120.7	386.2	2008-04				3	2	0	0							0	0	6.1																									8.9		0
USC00359068	WASCO, OR US	45.5958	-120.7	386.2	2008-05				7	3	0	0							0	0	10.4																									23.1		0
USC00359068	WASCO, OR US	45.5958	-120.7	386.2	2008-06				3	1	0	0							0	0	4.1																									5.9		0
US1ORLA0054	EUGENE 3 SW, OR US	44.0214	-123.156	324.9	2008-01				17	13		2								211	35.6																									167.6		304
US1ORLA0054	EUGENE 3 SW, OR US	44.0214	-123.156	324.9	2008-02				14	6		0								0	15.7																									52.3		0
US1ORLA0054	EUGENE 3 SW, OR US	44.0214	-123.156	324.9	2008-03																																									97.2
US1ORLA0054	EUGENE 3 SW, OR US	44.0214	-123.156	324.9	2008-04																																									46.7
US1ORLA0054	EUGENE 3 SW, OR US	44.0214	-123.156	324.9	2008-06				8	3		0								0	9.7																									19.9		0
USR0000OCAB	CABIN LAKE OREGON, OR US	43.5	-121.05	1385.3	2008-01		0	0					5	31	9	0	0	-25				10.6		2616				705																					-4.4
USR0000OCAB	CABIN LAKE OREGON, OR US	43.5	-121.05	1385.3	2008-02		0	0					0	29	3	0	0	-16.1				16.1		3151				535																					-0.1
USR0000OCAB	CABIN LAKE OREGON, OR US	43.5	-121.05	1385.3	2008-03		0	0					0	30	0	0	0	-14.4				17.2		3693.5				542.5																					0.8
USR0000OCAB	CABIN LAKE OREGON, OR US	43.5	-121.05	1385.3	2008-04		0	0					0	30	0	6	0	-13.9				25.6		4153				459.5																					3
USR0000OCAB	CABIN LAKE OREGON, OR US	43.5	-121.05	1385.3	2008-05		2.7	2.7					0	15	0	6	2	-10.6				34.4		4438.5				285.5																					9.2
USR0000OCAB	CABIN LAKE OREGON, OR US	43.5	-121.05	1385.3	2008-06		13	10.3					0	19	0	20	3	-5				35		4643.7				205.2																					11.8
US1ORLA0051	EUGENE 2.5 SW, OR US	44.0231	-123.14	249	2008-01				21	18		2								145	37.6																									241.2		262
US1ORLA0051	EUGENE 2.5 SW, OR US	44.0231	-123.14	249	2008-02				16	6		0								0	19.3																									64.4		0
US1ORLA0051	EUGENE 2.5 SW, OR US	44.0231	-123.14	249	2008-03				21	17		0								10	16																									121.3		10
US1ORLA0051	EUGENE 2.5 SW, OR US	44.0231	-123.14	249	2008-04				18	11		1								46	11.7																									56.7		54
US1ORLA0050	FLORENCE 5.8 S, OR US	43.9025	-124.095	27.7	2008-01				18	16		0								15	58.7																									344.1		15
US1ORLA0050	FLORENCE 5.8 S, OR US	43.9025	-124.095	27.7	2008-02				17	13		0								0	32																									137.8		0
US1ORLA0050	FLORENCE 5.8 S, OR US	43.9025	-124.095	27.7	2008-03				19	15		0								0	25.9																									210.2		0
US1ORLA0050	FLORENCE 5.8 S, OR US	43.9025	-124.095	27.7	2008-04				18	14		0								10	20.6																									170.4		10
US1ORLA0050	FLORENCE 5.8 S, OR US	43.9025	-124.095	27.7	2008-05				8	3		0								0	10.2																									29.1		0
US1ORLA0050	FLORENCE 5.8 S, OR US	43.9025	-124.095	27.7	2008-06				11	5		0								0	22.1																									58.1		0
USR0000OCAI	CALIMUS OREGON, OR US	42.6314	-121.56	2020.5	2008-01		0	0					0	31	24	0	0	-15				7.2		2580.8				719.7																					-4.9
USR0000OCAI	CALIMUS OREGON, OR US	42.6314	-121.56	2020.5	2008-02		0	0					0	26	13	0	0	-10.6				10.6		3136.1				555.3																					-0.8
USR0000OCAI	CALIMUS OREGON, OR US	42.6314	-121.56	2020.5	2008-03		0	0					0	31	11	0	0	-12.8				10.6		3752.4				616.3																					-1.6
USR0000OCAI	CALIMUS OREGON, OR US	42.6314	-121.56	2020.5	2008-04		0	0					0	25	10	0	0	-11.7				17.8		4292				539.6																					0.4
USR0000OCAI	CALIMUS OREGON, OR US	42.6314	-121.56	2020.5	2008-05		6.4	6.4					0	12	0	5	0	-6.7				28.3		4627.3				335.3																					7.1
USR0000OCAI	CALIMUS OREGON, OR US	42.6314	-121.56	2020.5	2008-06		15.6	9.2					0	8	0	12	0	-4.4				30		4843.6				216.3																					11.4
USR0000OMUT	MUTTON MOUNTAIN OREGON, OR US	44.9258	-121.194	1249.7	2008-01		0	0					0	30	14	0	0	-14.4				8.3		2209.4				627.9																					-1.9
USR0000OMUT	MUTTON MOUNTAIN OREGON, OR US	44.9258	-121.194	1249.7	2008-02		0	0					0	20	4	0	0	-6.1				14.4		2661.3				451.9																					2.8
USR0000OMUT	MUTTON MOUNTAIN OREGON, OR US	44.9258	-121.194	1249.7	2008-03		0	0					0	28	0	0	0	-6.7				14.4		3174.1				512.8																					1.8
USR0000OMUT	MUTTON MOUNTAIN OREGON, OR US	44.9258	-121.194	1249.7	2008-04		0	0					0	25	0	0	0	-6.7				20.6		3619.5				445.4																					3.5
USR0000OMUT	MUTTON MOUNTAIN OREGON, OR US	44.9258	-121.194	1249.7	2008-05		11.2	11.2					0	9	0	5	0	-2.2				30.6		3874.3				254.8																					10
USR0000OMUT	MUTTON MOUNTAIN OREGON, OR US	44.9258	-121.194	1249.7	2008-06		36.8	25.6					0	3	0	15	1	-0.6				34.4		4051.6				177.3																					13.3
USR0000OMTW	MOUNT WILSON OREGON, OR US	45.03	-121.628	1152.1	2008-01		0	0					0	31	11	0	0	-17.2				12.2		2389.4				631.3																					-2
USR0000OMTW	MOUNT WILSON OREGON, OR US	45.03	-121.628	1152.1	2008-02		0	0					0	28	8	0	0	-8.9				17.2		2858.7				469.3																					2.1
USR0000OMTW	MOUNT WILSON OREGON, OR US	45.03	-121.628	1152.1	2008-03		0	0					0	30	0	0	0	-7.2				15.6		3378.3				519.6																					1.6
USR0000OMTW	MOUNT WILSON OREGON, OR US	45.03	-121.628	1152.1	2008-04		0	0					0	26	0	2	0	-9.4				22.8		3832.1				453.8																					3.2
USR0000OMTW	MOUNT WILSON OREGON, OR US	45.03	-121.628	1152.1	2008-05		5.6	5.6					0	10	0	5	0	-2.8				31.7		4117.9				285.8																					9.3
USR0000OMTW	MOUNT WILSON OREGON, OR US	45.03	-121.628	1152.1	2008-06		17	11.4					0	2	0	16	3	-1.1				34.4		4326.5				208.6																					11.8
USR0000OMTY	MOUNT YONCALLA OREGON, OR US	43.6389	-123.326	609.6	2008-03			0					0	15	0	1	0	-2.8				22.2						385.3																					5.9
USR0000OMTY	MOUNT YONCALLA OREGON, OR US	43.6389	-123.326	609.6	2008-04			1.1					0	9	0	3	0	-1.7				30						322.8																					7.6
USR0000OMTY	MOUNT YONCALLA OREGON, OR US	43.6389	-123.326	609.6	2008-05			26.2					0	0	0	9	2	0.6				38.9						196.8																					12.8
USR0000OMTY	MOUNT YONCALLA OREGON, OR US	43.6389	-123.326	609.6	2008-06			16.7					0	0	0	19	1	3.3				35						134.7																					14.4
USC00355945	NATURE PARK BEAVERTON, OR US	45.498	-122.839	56.4	2008-01		0	0	24	19			0	4	0	0	0	-1.1			17.8	13.3		1307.3				392.7																		162.2			5.7
USC00355945	NATURE PARK BEAVERTON, OR US	45.498	-122.839	56.4	2008-02		0	0	14	6			0	0	0	0	0	1.1			22.6	18.3		1593				285.7																		55.4			8.5
USC00355945	NATURE PARK BEAVERTON, OR US	45.498	-122.839	56.4	2008-03		0	0	26	16			0	0	0	0	0	1.1			14.5	20		1891.8				298.8																		101.5			8.7
USC00355945	NATURE PARK BEAVERTON, OR US	45.498	-122.839	56.4	2008-04		0	0	22	9	0	0	0	0	0	3	0	0.6	0	0	10.2	28.3		2138.4				246.6																		55.5		0	10.1
USC00355945	NATURE PARK BEAVERTON, OR US	45.498	-122.839	56.4	2008-05		22.8	22.8	15	5	0	0	0	0	0	13	2	4.4	0	0	10.2	35.6		2248				109.6																		33.3		0	15.5
USC00355945	NATURE PARK BEAVERTON, OR US	45.498	-122.839	56.4	2008-06		50.9	28.1	8	1	0	0	0	0	0	16	1	7.2	0	0	21.6	37.8		2325.5				77.5																		25.4		0	16.6
USC00353402	GOVERNMENT CAMP, OR US	45.3008	-121.743	1213.1	2008-01		0	0	21	19	31	13	0	31	16	0	0	-14.4	2616	356	44.5	6.7		2649.6				639																		392.1		2744	-3.1
USC00353402	GOVERNMENT CAMP, OR US	45.3008	-121.743	1213.1	2008-02		0	0	16	14	29	10	0	29	10	0	0	-8.9	3556	254	52.1	13.3		3169.1				519.5																		349.1		1473	0.4
USC00353402	GOVERNMENT CAMP, OR US	45.3008	-121.743	1213.1	2008-03		0	0	24	22	31	16	0	31	11	0	0	-7.8	2642	254	25.4	13.3		3759.2				590.1																		317.6		1600	-0.7
USC00353402	GOVERNMENT CAMP, OR US	45.3008	-121.743	1213.1	2008-04		0	0	21	19	30	15	0	28	7	0	0	-10.6	2642	254	45.7	18.3		4304.2				545																		236.9		1118	0.2
USC00353402	GOVERNMENT CAMP, OR US	45.3008	-121.743	1213.1	2008-05		0	0	19	13	23	1	0	15	1	4	0	-3.3	1829	25	46.2	27.2		4691.1				386.9																		170.6		25	5.6
USC00353402	GOVERNMENT CAMP, OR US	45.3008	-121.743	1213.1	2008-06		4.7	4.7	10	8	1	1	0	5	0	5	0	-1.7	51	51	29.5	30		4974.8				283.7																		130.6		51	8.7
US1ORCK0004	PRINEVILLE 4 NW, OR US	44.3224	-120.912	896.1	2008-04				5	1		1								25	3.8																									10.7		25
US1ORCK0004	PRINEVILLE 4 NW, OR US	44.3224	-120.912	896.1	2008-05				5	3		0								0	17.8																									30.2		0
US1ORCK0005	PRINEVILLE 2.6 ENE, OR US	44.3223	-120.795	916.8	2008-02																																									7.9
US1ORCK0005	PRINEVILLE 2.6 ENE, OR US	44.3223	-120.795	916.8	2008-03				13	1		0								3	3																									15.3		6
US1ORCK0005	PRINEVILLE 2.6 ENE, OR US	44.3223	-120.795	916.8	2008-04				4	0		0								8	1.8																									8.4		8
US1ORCK0005	PRINEVILLE 2.6 ENE, OR US	44.3223	-120.795	916.8	2008-05				12	5		0								0	15																									38.9		0
US1ORCK0005	PRINEVILLE 2.6 ENE, OR US	44.3223	-120.795	916.8	2008-06				5	1		0								0	6.9																									9.5		0
US1ORLA0069	EUGENE 4.5 NNW, OR US	44.1106	-123.154	116.7	2008-01				18	15		0								13	35.6																									187.1		13
US1ORLA0069	EUGENE 4.5 NNW, OR US	44.1106	-123.154	116.7	2008-02				16	6		0								0	13.7																									51.5		0
US1ORLA0069	EUGENE 4.5 NNW, OR US	44.1106	-123.154	116.7	2008-03				20	15		0								0	17.8																									130.5		0
US1ORLA0069	EUGENE 4.5 NNW, OR US	44.1106	-123.154	116.7	2008-04				18	11		0								0	11.2																									55.6		0
US1ORLA0069	EUGENE 4.5 NNW, OR US	44.1106	-123.154	116.7	2008-05				9	1		0								0	4.6																									15.2		0
US1ORLA0069	EUGENE 4.5 NNW, OR US	44.1106	-123.154	116.7	2008-06				9	2		0								0	8.6																									18.3		0
US1ORLA0068	COTTAGE GROVE 6.8 SSE, OR US	43.7088	-122.981	273.7	2008-01				21	17	4	1							224	254	28.2																									223.2		306
US1ORLA0068	COTTAGE GROVE 6.8 SSE, OR US	43.7088	-122.981	273.7	2008-02				16	9		0								0	26.4																									87.7		0
US1ORLA0068	COTTAGE GROVE 6.8 SSE, OR US	43.7088	-122.981	273.7	2008-03				21	19		0								10	21.1																									192.4		18
US1ORLA0068	COTTAGE GROVE 6.8 SSE, OR US	43.7088	-122.981	273.7	2008-04				16	14		1								25	13.7																									100.2		30
US1ORLA0068	COTTAGE GROVE 6.8 SSE, OR US	43.7088	-122.981	273.7	2008-05				12	7		0								0	9.1																									40.4		0
US1ORLA0068	COTTAGE GROVE 6.8 SSE, OR US	43.7088	-122.981	273.7	2008-06				12	4		0								0	7.9																									31.7		0
US1ORLA0067	SPRINGFIELD 0.9 NW, OR US	44.0628	-122.99	144.2	2008-01				22	18		0								0	49.3																									206		0
US1ORLA0067	SPRINGFIELD 0.9 NW, OR US	44.0628	-122.99	144.2	2008-03																																									133.3
US1ORLA0067	SPRINGFIELD 0.9 NW, OR US	44.0628	-122.99	144.2	2008-05				10	3		0								0	4.6																									18.1		0
US1ORLA0067	SPRINGFIELD 0.9 NW, OR US	44.0628	-122.99	144.2	2008-06																																									7.2
US1ORLA0066	SPRINGFIELD 1.8 WNW, OR US	44.0662	-123.008	139	2008-01				17	14		0								18	37.6																									193		31
US1ORLA0066	SPRINGFIELD 1.8 WNW, OR US	44.0662	-123.008	139	2008-02				16	5		0								0	15																									60.6		0
US1ORLA0066	SPRINGFIELD 1.8 WNW, OR US	44.0662	-123.008	139	2008-03				20	16		0								0	17.3																									133.7		0
US1ORLA0066	SPRINGFIELD 1.8 WNW, OR US	44.0662	-123.008	139	2008-04				18	8		0								18	8.6																									56.9		18
US1ORLA0066	SPRINGFIELD 1.8 WNW, OR US	44.0662	-123.008	139	2008-05				7	3		0								0	7.1																									24.7		0
US1ORLA0066	SPRINGFIELD 1.8 WNW, OR US	44.0662	-123.008	139	2008-06				8	4		0								0	10.7																									27.1		0
US1ORLA0065	SPRINGFIELD 6.4 E, OR US	44.039	-122.85	365.8	2008-01				19	18	9	6							229	198	51.6																									282.2		469
US1ORLA0065	SPRINGFIELD 6.4 E, OR US	44.039	-122.85	365.8	2008-02				18	9	6	0							102	0	29.5																									94.8		0
US1ORLA0065	SPRINGFIELD 6.4 E, OR US	44.039	-122.85	365.8	2008-03				21	20		0								13	24.1																									208.3		45
US1ORLA0065	SPRINGFIELD 6.4 E, OR US	44.039	-122.85	365.8	2008-04				18	15		2								51	21.6																									145.6		79
US1ORLA0065	SPRINGFIELD 6.4 E, OR US	44.039	-122.85	365.8	2008-05				12	6		0								0	9.4																									40.6		0
US1ORLA0065	SPRINGFIELD 6.4 E, OR US	44.039	-122.85	365.8	2008-06				9	3		0								0	12.7																									39.6		0
US1ORLA0064	SPRINGFIELD 2.9 E, OR US	44.0508	-122.919	156.1	2008-01				21	17		0								5	45.2																									185.9		5
US1ORLA0064	SPRINGFIELD 2.9 E, OR US	44.0508	-122.919	156.1	2008-02				19	8		0								0	12.4																									58		0
US1ORLA0064	SPRINGFIELD 2.9 E, OR US	44.0508	-122.919	156.1	2008-03				24	19		0								0	18.8																									147.8		0
US1ORLA0064	SPRINGFIELD 2.9 E, OR US	44.0508	-122.919	156.1	2008-04				18	12		1								25	13.2																									72.3		28
US1ORLA0064	SPRINGFIELD 2.9 E, OR US	44.0508	-122.919	156.1	2008-05				12	8		0								0	5.8																									31.4		0
US1ORLA0064	SPRINGFIELD 2.9 E, OR US	44.0508	-122.919	156.1	2008-06				8	3		0								0	10.9																									25.4		0
US1ORLA0062	EUGENE 1.3 NNW, OR US	44.0744	-123.117	124.4	2008-01				23	16		0								13	30.5																									175.7		13
US1ORLA0062	EUGENE 1.3 NNW, OR US	44.0744	-123.117	124.4	2008-02				16	6		0								0	18.5																									61.4		0
US1ORLA0062	EUGENE 1.3 NNW, OR US	44.0744	-123.117	124.4	2008-03				24	16		0								0	14.7																									119		0
US1ORLA0062	EUGENE 1.3 NNW, OR US	44.0744	-123.117	124.4	2008-04				20	9		0								0	11.4																									51.4		0
US1ORLA0062	EUGENE 1.3 NNW, OR US	44.0744	-123.117	124.4	2008-05				9	4		0								0	4.3																									18.5		0
USR0000OILL	ILLINOIS VALLEY AIRPORT OREGON, OR US	42.1039	-123.685	423.4	2008-01		0	0					0	23	0	0	0	-8.3				13.3		1570.8				471																					3.1
USR0000OILL	ILLINOIS VALLEY AIRPORT OREGON, OR US	42.1039	-123.685	423.4	2008-02		0	0					0	26	0	0	0	-4.4				20.6		1931.3				360.5																					5.9
USR0000OILL	ILLINOIS VALLEY AIRPORT OREGON, OR US	42.1039	-123.685	423.4	2008-03		0	0					0	20	0	1	0	-6.1				23.9		2305.8				374.5																					6.3
USR0000OILL	ILLINOIS VALLEY AIRPORT OREGON, OR US	42.1039	-123.685	423.4	2008-04		0	0					0	16	0	8	0	-5.6				28.9		2612.9				307.1																					8.1
USR0000OILL	ILLINOIS VALLEY AIRPORT OREGON, OR US	42.1039	-123.685	423.4	2008-05		23.6	23.6					0	2	0	21	5	-1.7				38.3		2745.4				132.5																					14.8
USR0000OILL	ILLINOIS VALLEY AIRPORT OREGON, OR US	42.1039	-123.685	423.4	2008-06		59.7	36.1					0	0	0	26	7	1.7				39.4		2807.3				61.9																					17.5
US1ORLN0011	LACOMB 1 W, OR US	44.5757	-122.776	140.5	2008-01				19	17	1	1							152	152	40.9																									219.6		170
US1ORLN0011	LACOMB 1 W, OR US	44.5757	-122.776	140.5	2008-02				19	8	0	0							0	0	16																									79.6		0
US1ORLN0011	LACOMB 1 W, OR US	44.5757	-122.776	140.5	2008-03				23	19		0								0	19.6																									181.5		0
US1ORLN0011	LACOMB 1 W, OR US	44.5757	-122.776	140.5	2008-04				15	11		0								5	13																									77.6		5
US1ORLN0011	LACOMB 1 W, OR US	44.5757	-122.776	140.5	2008-05				14	4		0								0	11.4																									38.8		0
USR0000OECK	ELK CREEK OREGON, OR US	44.7578	-117.971	2004.4	2008-01		0	0					0	31	24	0	0	-16.7				5.6		2747.4				760.2																					-6.2
USR0000OECK	ELK CREEK OREGON, OR US	44.7578	-117.971	2004.4	2008-05			1.7					0	14	0	4	0	-10				27.8						350.4																					7.1
USR0000OECK	ELK CREEK OREGON, OR US	44.7578	-117.971	2004.4	2008-06			8.1					0	7	0	9	0	-3.9				30.6						241.2																					10.6
US1ORLN0012	LYONS 1.6 SSW, OR US	44.7571	-122.624	518.2	2008-02																																									41.8
US1ORLN0012	LYONS 1.6 SSW, OR US	44.7571	-122.624	518.2	2008-03				21	17		1								25	20.8																									169.9		53
US1ORLN0012	LYONS 1.6 SSW, OR US	44.7571	-122.624	518.2	2008-04				19	15		3								112	24.1																									155.9		203
US1ORLN0012	LYONS 1.6 SSW, OR US	44.7571	-122.624	518.2	2008-05				19	7		0								0	9.1																									49.6		0
US1ORLN0012	LYONS 1.6 SSW, OR US	44.7571	-122.624	518.2	2008-06				9	5		0								0	15.7																									52.8		0
USR0000OOWY	OWYHEE RIDGE OREGON, OR US	43.5833	-117.233	1341.1	2008-01		0	0					0	30	14	0	0	-16.1				6.1		2152.5				681.1																					-3.6
USR0000OOWY	OWYHEE RIDGE OREGON, OR US	43.5833	-117.233	1341.1	2008-02		0	0					0	24	5	0	0	-7.8				12.2		2654				501.5																					1
USR0000OOWY	OWYHEE RIDGE OREGON, OR US	43.5833	-117.233	1341.1	2008-03		0	0					0	24	0	0	0	-7.8				11.7		3148.5				494.5																					2.4
USR0000OOWY	OWYHEE RIDGE OREGON, OR US	43.5833	-117.233	1341.1	2008-04		0	0					0	23	0	2	0	-6.1				24.4		3545.9				397.4																					5.1
USR0000OOWY	OWYHEE RIDGE OREGON, OR US	43.5833	-117.233	1341.1	2008-05		13.6	13.6					0	2	0	9	0	-2.2				31.1		3737.7				191.8																					12.6
USR0000OOWY	OWYHEE RIDGE OREGON, OR US	43.5833	-117.233	1341.1	2008-06								0	0				1.7
USS0020E02S	OCHOCO MEADOWS, OR US	44.43	-120.33	1655.1	2008-01		0	0	17	17	31		0	31	19	0	0	-15.4	1118		35.6	4.4		2562.3				696.2																		147.2			-4.1
USS0020E02S	OCHOCO MEADOWS, OR US	44.43	-120.33	1655.1	2008-02		0	0	9	9	29		0	29	7	0	0	-8.9	1321		27.9	12.5		3079.9				517.6																		68.6			0.5
USS0020E02S	OCHOCO MEADOWS, OR US	44.43	-120.33	1655.1	2008-03		0	0	9	9	31		0	29	2	0	0	-10.8	965		10.2	10.6		3653.2				573.3																		50.9			-0.2
USS0020E02S	OCHOCO MEADOWS, OR US	44.43	-120.33	1655.1	2008-04		0	0	12	12	30		0	26	2	0	0	-9	889		12.7	19.4		4146.5				493.3																		48			1.9
USS0020E02S	OCHOCO MEADOWS, OR US	44.43	-120.33	1655.1	2008-05		1.1	1.1	5	5	7		0	8	0	4	0	-5.4	305		27.9	26.7		4474.6				328.1																		68.6			7.8
USS0020E02S	OCHOCO MEADOWS, OR US	44.43	-120.33	1655.1	2008-06		7.3	6.2	1	1	0		0	8	0	5	0	-2.4	0		7.6	28.1		4708.8				234.2																		7.6			10.7
USC00353692	HART MOUNTAIN REFUGE, OR US	42.5487	-119.656	1712.4	2008-01																																									53.6
USC00353692	HART MOUNTAIN REFUGE, OR US	42.5487	-119.656	1712.4	2008-02			0	8	3		0	0	27	4	0	0	-15		13	8.6	17.2						491.3																		26		13	-0.7
USC00353692	HART MOUNTAIN REFUGE, OR US	42.5487	-119.656	1712.4	2008-03						4	1							51	64																										33		95
USC00353692	HART MOUNTAIN REFUGE, OR US	42.5487	-119.656	1712.4	2008-04			0	11	4	4	2	0	25	1	2	0	-14.4	25	56	6.9	22.2						450.4																		24.3		112	2.8
USC00353692	HART MOUNTAIN REFUGE, OR US	42.5487	-119.656	1712.4	2008-05			2	10	8	2	1	0	15	0	3	0	-9.4	51	51	15	31.7						266.9																		59.1		71	8.5
USC00353692	HART MOUNTAIN REFUGE, OR US	42.5487	-119.656	1712.4	2008-06				3	2	0	0							0	0	8.4																									13.5		0
US1ORCC0025	MOLALLA 6.4 SW, OR US	45.0787	-122.662	99.7	2008-02				13	4		0								0	11.7																									25.9		0
US1ORCC0025	MOLALLA 6.4 SW, OR US	45.0787	-122.662	99.7	2008-03				17	13		0								0	12.4																									106.7		0
US1ORCC0025	MOLALLA 6.4 SW, OR US	45.0787	-122.662	99.7	2008-05				13	5		0								0	11.4																									36.7		0
US1ORCC0025	MOLALLA 6.4 SW, OR US	45.0787	-122.662	99.7	2008-06				7	4		0								0	13.7																									29.6		0
US1ORCC0024	RHODODENDRON 3.8 NW, OR US	45.3596	-121.974	399.9	2008-02				17	14		3								147	42.7																									210.8		284
US1ORCC0024	RHODODENDRON 3.8 NW, OR US	45.3596	-121.974	399.9	2008-03				26	23	3	4							76	102	31																									295.1		321
US1ORCC0024	RHODODENDRON 3.8 NW, OR US	45.3596	-121.974	399.9	2008-04				24	19	2	3							89	178	22.9																									205.4		352
US1ORCC0024	RHODODENDRON 3.8 NW, OR US	45.3596	-121.974	399.9	2008-05				19	15		0								5	25.1																									160.8		5
US1ORCC0024	RHODODENDRON 3.8 NW, OR US	45.3596	-121.974	399.9	2008-06				11	6		0								0	19.3																									90.6		0
US1ORLN0017	SWEET HOME 2.0 NE, OR US	44.4192	-122.671	219.8	2008-03				21	17		0								13	25.9																									203.5		21
US1ORLN0017	SWEET HOME 2.0 NE, OR US	44.4192	-122.671	219.8	2008-04				20	14		2								38	12.4																									99.7		76
US1ORLN0017	SWEET HOME 2.0 NE, OR US	44.4192	-122.671	219.8	2008-05				18	9		0								0	14.2																									65.4		0
US1ORLN0017	SWEET HOME 2.0 NE, OR US	44.4192	-122.671	219.8	2008-06				11	5		0								0	19.6																									49		0
US1ORLN0018	CORVALLIS 3.5 E, OR US	44.5682	-123.205	68	2008-01				20	16		0								13	32.8																									178.7		13
US1ORLN0018	CORVALLIS 3.5 E, OR US	44.5682	-123.205	68	2008-02				16	5		0								0	17.3																									50.7		0
US1ORLN0018	CORVALLIS 3.5 E, OR US	44.5682	-123.205	68	2008-03				22	12		0								0	11.7																									100.7		0
US1ORLN0018	CORVALLIS 3.5 E, OR US	44.5682	-123.205	68	2008-04				17	9		0								0	14.5																									60.8		0
US1ORLN0018	CORVALLIS 3.5 E, OR US	44.5682	-123.205	68	2008-05				7	1		0								0	5.6																									8.8		0
US1ORLN0018	CORVALLIS 3.5 E, OR US	44.5682	-123.205	68	2008-06				5	1		0								0	17.5																									21.7		0
USC00357817	SILVER LAKE RANGER STATION, OR US	43.1247	-121.062	1336.5	2008-01				9	3	19	3			12	0	0		127	102	8.9	11.1																								23.5		232
USC00357817	SILVER LAKE RANGER STATION, OR US	43.1247	-121.062	1336.5	2008-02			0	8	0	19	1	0	26	2	0	0	-11.1	152	51	2.3	16.1						451.3																		6.6		64	1.1
USC00357817	SILVER LAKE RANGER STATION, OR US	43.1247	-121.062	1336.5	2008-03			0	9	2	1	0	0	28	0	0	0	-12.8	25	13	3.3	17.2						496.3																		11.9		13	1.9
USC00357817	SILVER LAKE RANGER STATION, OR US	43.1247	-121.062	1336.5	2008-04			0	8	1	2	1	0	28	0	5	0	-12.2	25	25	3.8	23.3						437.8																		8.8		38	3.7
USC00357817	SILVER LAKE RANGER STATION, OR US	43.1247	-121.062	1336.5	2008-05			3.1	4	4	0	0	0	13	0	8	2	-8.3	0	0	30.2	32.8						256.4																		82.8		0	9.9
USC00357817	SILVER LAKE RANGER STATION, OR US	43.1247	-121.062	1336.5	2008-06			6.6	3	1	0	0	0	8	0	20	2	-2.2	0	0	7.4	34.4						165.6																		8.2		0	12.9
US1ORLN0015	LEBANON 1.1 WNW, OR US	44.5417	-122.924	98.5	2008-01				18	16		0								0	37.8																									231.8		0
US1ORLN0015	LEBANON 1.1 WNW, OR US	44.5417	-122.924	98.5	2008-02				17	6		0								0	19.1																									70.2		0
US1ORLN0015	LEBANON 1.1 WNW, OR US	44.5417	-122.924	98.5	2008-03				23	17		0								0	18.3																									158.4		0
US1ORLN0015	LEBANON 1.1 WNW, OR US	44.5417	-122.924	98.5	2008-04				18	14		0								3	16.8																									102		3
US1ORLN0015	LEBANON 1.1 WNW, OR US	44.5417	-122.924	98.5	2008-05				8	3		0								0	5.8																									17.5		0
US1ORLN0015	LEBANON 1.1 WNW, OR US	44.5417	-122.924	98.5	2008-06				9	2		0								0	12.7																									29.3		0
US1ORLN0016	LEBANON 1.4 SSW, OR US	44.5164	-122.917	109.1	2008-01				20	16	1	1							102	102	34.3																									214.9		102
US1ORLN0016	LEBANON 1.4 SSW, OR US	44.5164	-122.917	109.1	2008-02				16	7	0	0							0	0	17.5																									56.2		0
US1ORLN0016	LEBANON 1.4 SSW, OR US	44.5164	-122.917	109.1	2008-03				24	17		0								0	17.3																									154.6		0
US1ORLN0016	LEBANON 1.4 SSW, OR US	44.5164	-122.917	109.1	2008-04				16	12		0								0	15																									82.3		0
US1ORLN0016	LEBANON 1.4 SSW, OR US	44.5164	-122.917	109.1	2008-05				15	4		0								0	4.3																									21.7		0
US1ORLN0016	LEBANON 1.4 SSW, OR US	44.5164	-122.917	109.1	2008-06				7	4		0								0	16.3																									30.6		0
USC00355638	MITCHELL 2 E, OR US	44.5681	-120.116	1011.9	2008-01		0	0	8	6	13	4	2	27	6	0	0	-18.3	229	229	19.8	11.1		2038.7				609.6																		48.5		483	-1.3
USC00355638	MITCHELL 2 E, OR US	44.5681	-120.116	1011.9	2008-02		0	0	6	4		3	0	23	0	0	0	-6.7		178	19.1	16.7		2472.6				433.9																		29.9		254	3.4
USC00355638	MITCHELL 2 E, OR US	44.5681	-120.116	1011.9	2008-03		0	0	9	2	1	1	0	23	0	0	0	-7.2	51	51	3.6	17.2		2905.7				433.1																		13.7		51	3.9
USC00355638	MITCHELL 2 E, OR US	44.5681	-120.116	1011.9	2008-04		0	0	7	2		3	0	23	0	4	0	-7.8		76	4.6	26.7		3298.6				392.9																		12.2		126	4.9
USC00355638	MITCHELL 2 E, OR US	44.5681	-120.116	1011.9	2008-05				1	0	0	0							0	0	1.3																									1.3		0
USC00355638	MITCHELL 2 E, OR US	44.5681	-120.116	1011.9	2008-06				1	1	0	0							0	0	5.1																									5.1		0
US1ORLA0118	EUGENE 2.5 ENE, OR US	44.0686	-123.066	129.2	2008-02				14	6		0								0	18.3																									57.5		0
US1ORLA0118	EUGENE 2.5 ENE, OR US	44.0686	-123.066	129.2	2008-03				21	16		0								0	16																									117.2		0
US1ORLA0118	EUGENE 2.5 ENE, OR US	44.0686	-123.066	129.2	2008-04																																									44.5
US1ORLA0118	EUGENE 2.5 ENE, OR US	44.0686	-123.066	129.2	2008-05				6	2		0								0	6.9																									21.9		0
US1ORLA0118	EUGENE 2.5 ENE, OR US	44.0686	-123.066	129.2	2008-06																																									18.6
US1ORLN0013	ALBANY 0.5 NE, OR US	44.623	-123.085	69.2	2008-01				21	16		2								25	23.6																									187.9		63
US1ORLN0013	ALBANY 0.5 NE, OR US	44.623	-123.085	69.2	2008-02				14	5		0								0	17.8																									58.3		0
US1ORLN0013	ALBANY 0.5 NE, OR US	44.623	-123.085	69.2	2008-03																																									128.8
US1ORLN0013	ALBANY 0.5 NE, OR US	44.623	-123.085	69.2	2008-05				6	2		0								0	5.1																									13		0
US1ORLN0013	ALBANY 0.5 NE, OR US	44.623	-123.085	69.2	2008-06				5	2		0								0	18.8																									26.5		0
US1ORLA0117	EUGENE 1.3 SSW, OR US	44.0356	-123.124	135.9	2008-01				21	16		1								64	36.6																									239.4		77
US1ORLA0117	EUGENE 1.3 SSW, OR US	44.0356	-123.124	135.9	2008-02				14	6	0	0							0	0	23.4																									68.1		0
US1ORLA0117	EUGENE 1.3 SSW, OR US	44.0356	-123.124	135.9	2008-03				19	16	0	0							0	0	16.8																									127.5		0
US1ORLA0117	EUGENE 1.3 SSW, OR US	44.0356	-123.124	135.9	2008-04				18	9		0								0	10.7																									55		0
US1ORLA0117	EUGENE 1.3 SSW, OR US	44.0356	-123.124	135.9	2008-05				11	3		0								0	5.1																									20.5		0
US1ORLA0116	SPRINGFIELD 10.1 E, OR US	44.0626	-122.773	261.8	2008-01				20	19	7	5							229	127	56.1																									316		289
US1ORLA0116	SPRINGFIELD 10.1 E, OR US	44.0626	-122.773	261.8	2008-02				18	12		0								0	23.1																									98.1		0
US1ORLA0116	SPRINGFIELD 10.1 E, OR US	44.0626	-122.773	261.8	2008-03				21	18		1								25	21.8																									187.7		35
US1ORLA0116	SPRINGFIELD 10.1 E, OR US	44.0626	-122.773	261.8	2008-04				19	15		2								64	19.6																									125.7		92
US1ORLA0116	SPRINGFIELD 10.1 E, OR US	44.0626	-122.773	261.8	2008-06				11	5		0								0	13																									39.1		0
USS0018F01S	ROCK SPRINGS, OR US	44.01	-118.84	1612.4	2008-01		0	0	14	14	31		0	31	19	0	0	-17.1	686		15.2	5.8		2419.3				708.6																		86.2			-4.5
USS0018F01S	ROCK SPRINGS, OR US	44.01	-118.84	1612.4	2008-02		0	0	9	9	29		0	28	6	0	0	-9.3	813		12.7	11.8		2948.4				529.1																		45.6			0.1
USS0018F01S	ROCK SPRINGS, OR US	44.01	-118.84	1612.4	2008-03		0	0	9	9	29		0	30	1	0	0	-12.5	635		5.1	10.7		3509.9				561.5																		30.3			0.2
USS0018F01S	ROCK SPRINGS, OR US	44.01	-118.84	1612.4	2008-04		0	0	12	12	16		0	26	0	0	0	-10.1	483		5.1	20.4		3978.3				468.4																		32.6			2.7
USS0018F01S	ROCK SPRINGS, OR US	44.01	-118.84	1612.4	2008-05		2.6	2.6	8	8	0		0	7	0	5	0	-5.2	0		12.7	29.9		4258.2				279.9																		43.1			9.4
USS0018F01S	ROCK SPRINGS, OR US	44.01	-118.84	1612.4	2008-06		12.6	10	1	1	0		0	1	0	17	1	-1.4	0		5.1	33.1		4433.1				174.9																		5.1			12.8
US1ORLA0114	COTTAGE GROVE 2.6 E, OR US	43.8031	-123.003	247.2	2008-01				20	17		2								152	50.8																									238.3		200
US1ORLA0114	COTTAGE GROVE 2.6 E, OR US	43.8031	-123.003	247.2	2008-02				15	9		0								0	22.6																									84.7		0
US1ORLA0114	COTTAGE GROVE 2.6 E, OR US	43.8031	-123.003	247.2	2008-03				20	18		0								13	16																									152.9		13
US1ORLA0114	COTTAGE GROVE 2.6 E, OR US	43.8031	-123.003	247.2	2008-04				16	13		1								66	10.7																									87.6		66
US1ORLA0114	COTTAGE GROVE 2.6 E, OR US	43.8031	-123.003	247.2	2008-05				9	7		0								0	9.4																									45.6		0
US1ORLA0114	COTTAGE GROVE 2.6 E, OR US	43.8031	-123.003	247.2	2008-06				10	4		0								0	8.9																									29.7		0
US1ORLA0112	EUGENE 2.7, OR US	44.1088	-123.27	119.5	2008-01				21	18		2								160	35.6																									246.2		218
US1ORLA0112	EUGENE 2.7, OR US	44.1088	-123.27	119.5	2008-02				17	7		0								0	13.5																									58.2		0
US1ORLA0112	EUGENE 2.7, OR US	44.1088	-123.27	119.5	2008-03				24	14		0								0	19.8																									144.5		0
US1ORLA0112	EUGENE 2.7, OR US	44.1088	-123.27	119.5	2008-04				17	8		0								0	8.1																									46.7		0
US1ORLA0112	EUGENE 2.7, OR US	44.1088	-123.27	119.5	2008-05				8	1		0								0	4.6																									13		0
US1ORLA0112	EUGENE 2.7, OR US	44.1088	-123.27	119.5	2008-06				9	1		0								0	8.4																									15.4		0
USS0018D19S	HIGH RIDGE, OR US	45.7	-118.11	1499.6	2008-01		0	0	16	16	31		0	30	20	0	0	-15.6	2489		35.6	4.3						644.4																		180.1			-4
USS0018D19S	HIGH RIDGE, OR US	45.7	-118.11	1499.6	2008-02		0	0	23	23	29		0	27	7	0	0	-8.4	2565		22.9	12.1						527																		180			0.2
USS0018D19S	HIGH RIDGE, OR US	45.7	-118.11	1499.6	2008-03		0	0	24	24	31		0	30	1	0	0	-8.1	2692		17.8	9.9						563.8																		164.8			0.1
USS0018D19S	HIGH RIDGE, OR US	45.7	-118.11	1499.6	2008-04		0	0	21	21	30		0	26	0	0	0	-8.6	2667		15.2	19.5						465.3																		147.1			2.8
USS0018D19S	HIGH RIDGE, OR US	45.7	-118.11	1499.6	2008-05		1.7	1.7	18	18	31		0	8	0	4	0	-3.5	2286		20.3	27.4						298.9																		116.5			8.8
USS0018D19S	HIGH RIDGE, OR US	45.7	-118.11	1499.6	2008-06		13.1	11.4	7	7	9		0	2	0	6	0	-2.2	432		45.7	31.3						240.6																		83.7			10.7
US1ORLA0111	EUGENE 1.9 SSW, OR US	44.0265	-123.125	238	2008-05				10	3		0								0	4.8																									21.2		0
US1ORLA0111	EUGENE 1.9 SSW, OR US	44.0265	-123.125	238	2008-06				7	3		0								0	10.4																									19.8		0
US1ORLA0110	OAKRIDGE 0.7 SE, OR US	43.741	-122.46	368.2	2008-01				22	17		3								127	31																									230.6		239
US1ORLA0110	OAKRIDGE 0.7 SE, OR US	43.741	-122.46	368.2	2008-02				14	7		1								56	14																									60.4		56
US1ORLA0110	OAKRIDGE 0.7 SE, OR US	43.741	-122.46	368.2	2008-03				22	18		1								38	15.5																									118.3		41
US1ORLA0110	OAKRIDGE 0.7 SE, OR US	43.741	-122.46	368.2	2008-04				18	12		1								25	13.2																									93.2		45
US1ORLA0110	OAKRIDGE 0.7 SE, OR US	43.741	-122.46	368.2	2008-05				10	6		0								0	13.2																									72.9		0
US1ORLA0110	OAKRIDGE 0.7 SE, OR US	43.741	-122.46	368.2	2008-06				8	4		0								0	11.4																									38.8		0
USS0018E16S	BLUE MOUNTAIN SPRING, OR US	44.25	-118.52	1789.2	2008-01		0	0	20	20	31		1	31	18	0	0	-18.4	1651		33	6		2604.8				719.3																		195.4			-4.9
USS0018E16S	BLUE MOUNTAIN SPRING, OR US	44.25	-118.52	1789.2	2008-02		0	0	8	8	29		0	29	6	0	0	-10.7	1803		17.8	13.6		3146.3				541.5																		78.8			-0.3
USS0018E16S	BLUE MOUNTAIN SPRING, OR US	44.25	-118.52	1789.2	2008-03		0	0	12	12	31		0	31	2	0	0	-14.7	1448		12.7	11.8		3739.1				592.8																		78.7			-0.8
USS0018E16S	BLUE MOUNTAIN SPRING, OR US	44.25	-118.52	1789.2	2008-04		0	0	11	11	30		0	28	0	0	0	-12.3	1397		10.2	18.1		4243.3				504.2																		48.1			1.5
USS0018E16S	BLUE MOUNTAIN SPRING, OR US	44.25	-118.52	1789.2	2008-05		0	0	12	12	16		0	10	0	4	0	-4.8	813		20.3	28		4571.9				328.6																		121.8			7.7
USS0018E16S	BLUE MOUNTAIN SPRING, OR US	44.25	-118.52	1789.2	2008-06		6.1	6.1	2	2	0		0	7	0	12	0	-2.6	0		10.2	30.7		4789.8				217.9																		12.7			11.3
USR0000OHIG	HIGH POINT OREGON, OR US	43.9064	-123.379	589.8	2008-01		0	0					0	23	3	0	0	-7.2				8.9		1818.7				528																					1.3
USR0000OHIG	HIGH POINT OREGON, OR US	43.9064	-123.379	589.8	2008-02		0	0					0	11	0	0	0	-0.6				18.3		2197.8				379.1																					5.3
USR0000OHIG	HIGH POINT OREGON, OR US	43.9064	-123.379	589.8	2008-03		0	0					0	15	0	0	0	-2.2				18.9		2611.5				413.7																					5
USR0000OHIG	HIGH POINT OREGON, OR US	43.9064	-123.379	589.8	2008-04		0.3	0.3					0	11	0	2	0	-2.2				28.3		2961.5				350																					6.7
USR0000OHIG	HIGH POINT OREGON, OR US	43.9064	-123.379	589.8	2008-05		23.9	23.6					0	0	0	7	3	0.6				36.1		3180				218.5																					12.1
USR0000OHIG	HIGH POINT OREGON, OR US	43.9064	-123.379	589.8	2008-06		34.4	10.5					0	0	0	14	1	2.8				33.3		3328.1				148.1																					13.8
USS0021E07S	MCKENZIE, OR US	44.21	-121.87	1453.9	2008-01		0	0	22	22	28		4	30	13	0	0	-20.4	2921		68.6	8.2		2873.7				682.9																		523.2			-3.7
USS0021E07S	MCKENZIE, OR US	44.21	-121.87	1453.9	2008-02		0	0	16	16			0	29	4	0	0	-14.9			55.9	16		3387.2				513.5																		231.3			0.6
USS0021E07S	MCKENZIE, OR US	44.21	-121.87	1453.9	2008-03		0	0	28	28			1	30	1	0	0	-17.8			50.8	14		3989				601.8																		383.2			-1.1
USS0021E07S	MCKENZIE, OR US	44.21	-121.87	1453.9	2008-04		0	0	18	18			1	27	0	0	0	-22.7			25.4	20.6		4451.4				462.4																		225.9			1
USS0021E07S	MCKENZIE, OR US	44.21	-121.87	1453.9	2008-05				10	10											35.6																									124.6
USS0021E07S	MCKENZIE, OR US	44.21	-121.87	1453.9	2008-06				7	7	25								1702		38.1																									137.1
US1ORJC0004	JACKSONVILLE 0.3 WSW, OR US	42.3108	-122.973	498	2008-01				14	8		1								127	15.5																									156.4		127
US1ORJC0004	JACKSONVILLE 0.3 WSW, OR US	42.3108	-122.973	498	2008-02				7	2		0								0	15.7																									36.1		0
US1ORJC0004	JACKSONVILLE 0.3 WSW, OR US	42.3108	-122.973	498	2008-05				10	5		0								0	15.7																									41.2		0
US1ORJC0004	JACKSONVILLE 0.3 WSW, OR US	42.3108	-122.973	498	2008-06																																									3
USC00350197	ANTELOPE 6 SSW, OR US	44.8197	-120.753	923.5	2008-01						0	0							0	0																										37.3		0
USC00350197	ANTELOPE 6 SSW, OR US	44.8197	-120.753	923.5	2008-02						0	0							0	0																										14.2		0
USC00350197	ANTELOPE 6 SSW, OR US	44.8197	-120.753	923.5	2008-03				3	2	0	0							0	0	17.8																									24.4		0
USC00350197	ANTELOPE 6 SSW, OR US	44.8197	-120.753	923.5	2008-04				4	3	0	0							0	0	9.4																									19.5		0
USC00350197	ANTELOPE 6 SSW, OR US	44.8197	-120.753	923.5	2008-05				7	7	0	0							0	0	16.8																									74.8		0
USC00350197	ANTELOPE 6 SSW, OR US	44.8197	-120.753	923.5	2008-06				4	3	0	0							0	0	7.4																									12.9		0
USC00357823	SILVERTON, OR US	45.0058	-122.774	124.4	2008-01		0	0	24	18	2	0	0	19	1	0	0	-6.7	25	0	40.4	11.7		1603.5				480.9																		231.7		0	2.3
USC00357823	SILVERTON, OR US	45.0058	-122.774	124.4	2008-02		0	0	20	6	0	0	0	5	0	0	0	-1.1	0	0	17.5	15.6		1952.3				348.8																		79.2		0	5.9
USC00357823	SILVERTON, OR US	45.0058	-122.774	124.4	2008-03		0	0	26	19	0	0	0	7	0	0	0	-1.7	0	0	18	17.8		2328.1				375.8																		146.4		0	6.2
USC00357823	SILVERTON, OR US	45.0058	-122.774	124.4	2008-04		0	0	20	13	0	0	0	4	0	1	0	-1.1	0	0	17	26.7		2639.8				311.7																		88.7		0	7.9
USC00357823	SILVERTON, OR US	45.0058	-122.774	124.4	2008-05		19.7	19.7	13	6	0	0	0	0	0	8	2	2.8	0	0	7.1	35.6		2812.6				172.8																		32.4		0	13.4
USC00357823	SILVERTON, OR US	45.0058	-122.774	124.4	2008-06		41.4	21.7	8	3	0	0	0	0	0	13	1	5	0	0	17.8	37.2		2938.5				125.9																		40.5		0	14.9
USW00024221	EUGENE MAHLON SWEET FIELD, OR US	44.1331	-123.216	109	2008-01	3.4	0	0	19	18			0	16	1	0	0	-7.8			27.9	11.7		1644.3				483.9																		211.2			2.7
USW00024221	EUGENE MAHLON SWEET FIELD, OR US	44.1331	-123.216	109	2008-02	2.6	0	0	11	6			0	8	0	0	0	-2.8			11.7	16.1		2006.7				362.4																		42			5.8
USW00024221	EUGENE MAHLON SWEET FIELD, OR US	44.1331	-123.216	109	2008-03	3.1	0	0	20	14			0	12	0	0	0	-2.2			16.8	18.9		2379.4				372.7																		114			6.3
USW00024221	EUGENE MAHLON SWEET FIELD, OR US	44.1331	-123.216	109	2008-04	3.2	0	0	19	6			0	5	0	2	0	-2.8			8.4	28.9		2683.8				304.4																		41.5			8.2
USW00024221	EUGENE MAHLON SWEET FIELD, OR US	44.1331	-123.216	109	2008-05	2.4	12.3	12.3	7	1			0	0	0	9	1	0.6			7.9	35		2852.4				168.6																		14.1			13.3
USW00024221	EUGENE MAHLON SWEET FIELD, OR US	44.1331	-123.216	109	2008-06	2.9	28.8	16.5	9	2			0	0	0	18	2	1.1			8.6	36.1		2984.7				132.3																		15.9			14.5
US1ORLN0020	LYONS 2.1 S, OR US	44.7483	-122.606	507.8	2008-01				19	19	15	7							508	318	29.5																									300.6		1094
US1ORLN0020	LYONS 2.1 S, OR US	44.7483	-122.606	507.8	2008-02				16	11		3								152	22.6																									118.2		320
US1ORLN0020	LYONS 2.1 S, OR US	44.7483	-122.606	507.8	2008-04				20	18		3								114	26.7																									191.8		271
US1ORLN0020	LYONS 2.1 S, OR US	44.7483	-122.606	507.8	2008-05				17	9		0								0	15.2																									69.7		0
USC00356853	P RANCH REFUGE, OR US	42.808	-118.878	1283.2	2008-01						0	0							0	0																												0
USC00356853	P RANCH REFUGE, OR US	42.808	-118.878	1283.2	2008-02						0	0							0	0																										5.5		0
USC00356853	P RANCH REFUGE, OR US	42.808	-118.878	1283.2	2008-03						0	0							0	0																										17		0
USC00356853	P RANCH REFUGE, OR US	42.808	-118.878	1283.2	2008-04						0	0							0	0																												0
USC00356853	P RANCH REFUGE, OR US	42.808	-118.878	1283.2	2008-05						0	0							0	0																										17.5		0
USC00356853	P RANCH REFUGE, OR US	42.808	-118.878	1283.2	2008-06						0	0							0	0																												0
US1ORJC0005	ASHLAND 1 SE, OR US	42.1783	-122.688	667.5	2008-02				12	3		0								0	10.2																									34.3		0
US1ORJC0005	ASHLAND 1 SE, OR US	42.1783	-122.688	667.5	2008-04				12	5		2								38	7.4																									29.8		63
US1ORJC0005	ASHLAND 1 SE, OR US	42.1783	-122.688	667.5	2008-06				6	1		0								0	7.6																									11.2		0
US1ORLN0021	LEBANON 1.0 S, OR US	44.5204	-122.9	109.1	2008-03				20	16		0								0	17																									147.7		0
US1ORLN0021	LEBANON 1.0 S, OR US	44.5204	-122.9	109.1	2008-04				16	10		0								10	19.1																									88.3		10
US1ORLN0021	LEBANON 1.0 S, OR US	44.5204	-122.9	109.1	2008-05				12	4		0								0	4.1																									23		0
US1ORLN0021	LEBANON 1.0 S, OR US	44.5204	-122.9	109.1	2008-06				5	5		0								0	15.7																									29.1		0
US1ORJC0008	CENTRAL POINT 10 N, OR US	42.4875	-122.948	390.8	2008-01				19	12		2								64	29.2																									126.9		110
US1ORJC0008	CENTRAL POINT 10 N, OR US	42.4875	-122.948	390.8	2008-02				12	3		0								0	15.2																									32.8		0
US1ORJC0008	CENTRAL POINT 10 N, OR US	42.4875	-122.948	390.8	2008-03				18	9		0								0	9.1																									63.6		0
US1ORJC0008	CENTRAL POINT 10 N, OR US	42.4875	-122.948	390.8	2008-04				12	3		1								38	7.4																									25.5		38
US1ORJC0008	CENTRAL POINT 10 N, OR US	42.4875	-122.948	390.8	2008-05				10	4		0								0	14.2																									38.7		0
US1ORJC0008	CENTRAL POINT 10 N, OR US	42.4875	-122.948	390.8	2008-06				3	1		0								0	4.6																									6.2		0
USC00352493	EAGLE CREEK 9 SE, OR US	45.2762	-122.202	282.2	2008-01						0	0							0	0																										233.9		0
USC00352493	EAGLE CREEK 9 SE, OR US	45.2762	-122.202	282.2	2008-02				7	5	0	0							0	0	41.9																									86.3		0
USC00352493	EAGLE CREEK 9 SE, OR US	45.2762	-122.202	282.2	2008-03						0	0							0	0																										202.8		0
USC00352493	EAGLE CREEK 9 SE, OR US	45.2762	-122.202	282.2	2008-04						0	0							0	0																										159.3		0
USC00352493	EAGLE CREEK 9 SE, OR US	45.2762	-122.202	282.2	2008-05						0	0							0	0																										142.8		0
USC00352493	EAGLE CREEK 9 SE, OR US	45.2762	-122.202	282.2	2008-06				8	5	0	0							0	0	14																									46.4		0
USC00357940	SOUTH DEER CREEK, OR US	43.1708	-123.225	210.3	2008-01				20	16	3	1							152	140	41.7																									234.4		165
USC00357940	SOUTH DEER CREEK, OR US	43.1708	-123.225	210.3	2008-02				13	6	0	0							0	0	19.8																									59		0
USC00357940	SOUTH DEER CREEK, OR US	43.1708	-123.225	210.3	2008-03				19	14	0	0							0	0	14.7																									105.4		0
USC00357940	SOUTH DEER CREEK, OR US	43.1708	-123.225	210.3	2008-04				14	8	0	0							0	0	7.9																									55.4		0
USC00357940	SOUTH DEER CREEK, OR US	43.1708	-123.225	210.3	2008-05				11	5	0	0							0	0	6.9																									31.8		0
USC00357940	SOUTH DEER CREEK, OR US	43.1708	-123.225	210.3	2008-06				7	1	0	0							0	0	7.1																									11.8		0
USC00352374	DORENA, OR US	43.7822	-122.963	249.9	2008-01		0	0	21	19			0	23	0	0	0	-8.3			37.3	15.6		1691.5				490																		256.9			2.5
USC00352374	DORENA, OR US	43.7822	-122.963	249.9	2008-02		0	0	18	10	0	0	0	14	0	0	0	-3.9	0	0	13.2	16.7		2070.6				379.1																		72.4		0	5.3
USC00352374	DORENA, OR US	43.7822	-122.963	249.9	2008-03		0	0	20	18	0	0	0	16	0	0	0	-3.9	0	0	16.5	18.9		2465.3				394.7																		148.8		0	5.6
USC00352374	DORENA, OR US	43.7822	-122.963	249.9	2008-04		0	0	18	13	0	0	0	9	0	2	0	-3.9	0	0	15.7	27.8		2795.5				330.2																		108		0	7.3
USC00352374	DORENA, OR US	43.7822	-122.963	249.9	2008-05		13.9	13.9	7	5	0	0	0	1	0	8	2	-0.6	0	0	15.5	36.1		2977.5				182																		42.1		0	12.9
USC00352374	DORENA, OR US	43.7822	-122.963	249.9	2008-06		25.9	12	11	6	0	0	0	0	0	15	2	2.8	0	0	10.4	33.9		3119.6				142.1																		37.4		0	14
USC00354670	LAKEVIEW 2 NNW, OR US	42.2414	-120.368	1490.5	2008-02			0	2	0	28	0	0	28	6	0	0	-16.7	711	0	1.8	8.9						602.6																		3.1		0	-3.2
USC00354670	LAKEVIEW 2 NNW, OR US	42.2414	-120.368	1490.5	2008-03			0	3	1	20	2	0	29	1	0	0	-15	356	51	3.8	10.6						598.1																		6.3		76	-1
USC00354670	LAKEVIEW 2 NNW, OR US	42.2414	-120.368	1490.5	2008-04			0	4	1	0	0	0	25	0	4	0	-10	0	0	3	25						438.3																		5.5		0	3.7
USC00354670	LAKEVIEW 2 NNW, OR US	42.2414	-120.368	1490.5	2008-05			0	6	4	0	0	0	15	0	7	0	-6.1	0	0	18.5	30						261.9																		31.2		0	9.5
USC00354670	LAKEVIEW 2 NNW, OR US	42.2414	-120.368	1490.5	2008-06			13.6	2	0	0	0	0	6	0	20	4	-3.9	0	0	1	35						130.3																		1.8		0	14.1
US1ORJC0009	MEDFORD 1.0 NW, OR US	42.35	-122.867	405.7	2008-01				18	7	3	1							76	76	29.2																									101.2		89
USC00352010	CURTIN NEAR, OR US	43.7228	-123.209	121.9	2008-01				17	14		3								152	31																									175.9		236
USC00352010	CURTIN NEAR, OR US	43.7228	-123.209	121.9	2008-02				12	7	0	0							0	0	16.5																									69.6		0
USC00352010	CURTIN NEAR, OR US	43.7228	-123.209	121.9	2008-03				17	13	0	0							0	0	19.3																									120.5		0
USC00352010	CURTIN NEAR, OR US	43.7228	-123.209	121.9	2008-04				18	14	0	0							0	0	10.4																									80		0
USC00352010	CURTIN NEAR, OR US	43.7228	-123.209	121.9	2008-05				8	4	0	0							0	0	8.6																									28.2		0
USC00352010	CURTIN NEAR, OR US	43.7228	-123.209	121.9	2008-06				6	3	0	0							0	0	8.4																									20.8		0
USW00024229	PORTLAND INTERNATIONAL AIRPORT, OR US	45.5958	-122.609	6.7	2008-01	4.5	0	0	19	13	0	0	0	9	0	0	0	-5	0	0	15.5	12.8		1479				451.3																		119.7		0	3.8
USW00024229	PORTLAND INTERNATIONAL AIRPORT, OR US	45.5958	-122.609	6.7	2008-02	2.9	0	0	15	6	0	0	0	6	0	0	0	-1.7	0	0	18	17.2		1803.3				324.3																		55.5		0	7.1
USW00024229	PORTLAND INTERNATIONAL AIRPORT, OR US	45.5958	-122.609	6.7	2008-03	3	0	0	24	13	0	0	0	1	0	0	0	0	0	0	14.7	18.3		2140.2				336.9																		94.2		0	7.5
USW00024229	PORTLAND INTERNATIONAL AIRPORT, OR US	45.5958	-122.609	6.7	2008-04	3	0	0	20	8	0	0	0	1	0	3	0	-0.6	0	0	15.7	25.6		2415				274.8																		52.8		0	9.2
USW00024229	PORTLAND INTERNATIONAL AIRPORT, OR US	45.5958	-122.609	6.7	2008-05	2.5	21.4	21.4	14	5	0	0	0	0	0	12	2	3.9	0	0	24.4	35		2541.9				126.9																		51.5		0	14.9
USW00024229	PORTLAND INTERNATIONAL AIRPORT, OR US	45.5958	-122.609	6.7	2008-06	2.8	52.6	31.2	9	1	0	0	0	0	0	16	1	7.8	0	0	18	37.8		2626.2				84.3																		25.4		0	16.6
USW00024225	MEDFORD INTERNATIONAL AIRPORT, OR US	42.375	-122.877	400.3	2008-01	1.4	0	0	17	10	2	2	0	21	0	0	0	-7.2	76	102	31.2	11.7		1540				481.9																		96		158	2.8
USW00024225	MEDFORD INTERNATIONAL AIRPORT, OR US	42.375	-122.877	400.3	2008-02	1.2	0	0	8	1	0	0	0	18	0	0	0	-5.6	0	0	7.1	19.4		1898.4				358.4																		13.7		0	6
USW00024225	MEDFORD INTERNATIONAL AIRPORT, OR US	42.375	-122.877	400.3	2008-03	1.4	0	0	16	8	0	0	0	14	0	0	0	-5	0	0	8.1	20.6		2253.3				354.9																		47		0	6.9
USW00024225	MEDFORD INTERNATIONAL AIRPORT, OR US	42.375	-122.877	400.3	2008-04	1.8	0	0	8	2	0	0	0	3	0	8	0	-2.8	0	0	5.8	28.9		2512.9				259.6																		17.5		0	9.7
USW00024225	MEDFORD INTERNATIONAL AIRPORT, OR US	42.375	-122.877	400.3	2008-05	2	35.6	35.6	10	3	0	0	0	1	0	18	5	0	0	0	11.4	38.9		2619.6				106.7																		30.5		0	16
USW00024225	MEDFORD INTERNATIONAL AIRPORT, OR US	42.375	-122.877	400.3	2008-06	2	90.8	55.2	3	0	0	0	0	0	0	26	5	5	0	0	1.8	39.4		2660.7				41.1																		2.4		0	18.8
US1ORLA0009	MARCOLA 0.5 S, OR US	44.1686	-122.858	166.4	2008-01				20	17		3								71	39.1																									250.9		175
US1ORLA0009	MARCOLA 0.5 S, OR US	44.1686	-122.858	166.4	2008-02				17	8		0								0	26.9																									99.9		0
US1ORLA0009	MARCOLA 0.5 S, OR US	44.1686	-122.858	166.4	2008-03				21	19		0								5	22.4																									195.3		5
US1ORLA0009	MARCOLA 0.5 S, OR US	44.1686	-122.858	166.4	2008-04				15	12		1								51	13																									96		54
US1ORLA0129	SPRINGFIELD 2.1 NW, OR US	44.0717	-123.01	137.5	2008-02				18	7		0								0	16.8																									61.1		0
US1ORLA0129	SPRINGFIELD 2.1 NW, OR US	44.0717	-123.01	137.5	2008-03				24	21		0								0	19.3																									147.4		0
US1ORLA0129	SPRINGFIELD 2.1 NW, OR US	44.0717	-123.01	137.5	2008-04				16	12		0								20	9.7																									62.4		20
US1ORLA0129	SPRINGFIELD 2.1 NW, OR US	44.0717	-123.01	137.5	2008-05				13	7		0								0	7.9																									33.1		0
US1ORLA0129	SPRINGFIELD 2.1 NW, OR US	44.0717	-123.01	137.5	2008-06				10	4		0								0	13																									35.8		0
US1ORLA0007	EUGENE 3.2 NNE, OR US	44.0975	-123.094	119.2	2008-01				20	16		1								124	34.5																									193.9		132
US1ORLA0007	EUGENE 3.2 NNE, OR US	44.0975	-123.094	119.2	2008-02				15	5		0								0	18.5																									56.7		0
US1ORLA0007	EUGENE 3.2 NNE, OR US	44.0975	-123.094	119.2	2008-03				22	18		0								0	12.2																									136.9		0
US1ORLA0007	EUGENE 3.2 NNE, OR US	44.0975	-123.094	119.2	2008-04				19	8		0								10	11.2																									53.4		10
US1ORLA0007	EUGENE 3.2 NNE, OR US	44.0975	-123.094	119.2	2008-05				9	4		0								0	6.1																									26.4		0
US1ORLA0007	EUGENE 3.2 NNE, OR US	44.0975	-123.094	119.2	2008-06				9	2		0								0	8.6																									19.9		0
US1ORLA0006	SPRINGFIELD 2 WSW, OR US	44.0481	-123.002	142.3	2008-01				21	17		2								102	89.7																									268.3		127
US1ORLA0006	SPRINGFIELD 2 WSW, OR US	44.0481	-123.002	142.3	2008-02				13	5		0								0	14.2																									53.7		0
US1ORLA0006	SPRINGFIELD 2 WSW, OR US	44.0481	-123.002	142.3	2008-04				13	7		0								0	7.4																									56.5		0
US1ORLA0006	SPRINGFIELD 2 WSW, OR US	44.0481	-123.002	142.3	2008-05																																									20.5
US1ORLA0127	SPRINGFIELD 3.9 E, OR US	44.0492	-122.898	161.2	2008-02				18	9		0								0	20.1																									77.1		0
US1ORLA0127	SPRINGFIELD 3.9 E, OR US	44.0492	-122.898	161.2	2008-03				19	18		0								0	21.3																									172.3		0
US1ORLA0127	SPRINGFIELD 3.9 E, OR US	44.0492	-122.898	161.2	2008-04				14	10		1								25	11.9																									77.9		40
US1ORLA0127	SPRINGFIELD 3.9 E, OR US	44.0492	-122.898	161.2	2008-06				10	3		0								0	11.9																									29.2		0
US1ORLA0005	FLORENCE 0.2 SSE, OR US	43.9778	-124.091	21.9	2008-02																																									118
US1ORLA0005	FLORENCE 0.2 SSE, OR US	43.9778	-124.091	21.9	2008-04																																									153.8
US1ORLA0005	FLORENCE 0.2 SSE, OR US	43.9778	-124.091	21.9	2008-05																																									33.8
US1ORLA0126	COBURG 0.3 W, OR US	44.1386	-123.066	122.2	2008-02				14	5		0								0	10.7																									43.2		0
US1ORLA0126	COBURG 0.3 W, OR US	44.1386	-123.066	122.2	2008-03				22	17		0								0	14.7																									131.6		0
US1ORLA0126	COBURG 0.3 W, OR US	44.1386	-123.066	122.2	2008-04				20	10		0								0	10.9																									56.3		0
US1ORLA0126	COBURG 0.3 W, OR US	44.1386	-123.066	122.2	2008-05																																									26.3
US1ORLA0004	FLORENCE 2.1 NNW, OR US	44.0145	-124.121	26.5	2008-01				22	19		0								0	50.8																									349.3		0
US1ORLA0004	FLORENCE 2.1 NNW, OR US	44.0145	-124.121	26.5	2008-02				18	12		0								0	40.6																									118.2		0
US1ORLA0004	FLORENCE 2.1 NNW, OR US	44.0145	-124.121	26.5	2008-03				22	20		0								0	43.2																									213.4		0
US1ORLA0004	FLORENCE 2.1 NNW, OR US	44.0145	-124.121	26.5	2008-04				16	13		0								0	21.8																									125.7		0
US1ORLA0004	FLORENCE 2.1 NNW, OR US	44.0145	-124.121	26.5	2008-05				8	3		0								0	6.6																									21.2		0
US1ORLA0004	FLORENCE 2.1 NNW, OR US	44.0145	-124.121	26.5	2008-06				5	3		0								0	26.9																									55.8		0
US1ORLA0003	FLORENCE 1.8 NW, OR US	44.0069	-124.125	20.4	2008-01				21	18		0								0	48.8																									293.6		0
US1ORLA0003	FLORENCE 1.8 NW, OR US	44.0069	-124.125	20.4	2008-02				17	10		0								0	29.2																									114.5		0
US1ORLA0003	FLORENCE 1.8 NW, OR US	44.0069	-124.125	20.4	2008-03				24	19		0								0	33.8																									175.8		0
US1ORLA0003	FLORENCE 1.8 NW, OR US	44.0069	-124.125	20.4	2008-05				10	3		0								0	4.6																									17		0
US1ORLA0003	FLORENCE 1.8 NW, OR US	44.0069	-124.125	20.4	2008-06				9	3		0								0	18.8																									43.4		0
US1ORLA0124	LOWELL 2.6 WNW, OR US	43.9408	-122.823	214.6	2008-04				17	12		0								10	10.7																									78.5		10
US1ORLA0124	LOWELL 2.6 WNW, OR US	43.9408	-122.823	214.6	2008-05				10	5		0								0	8.6																									29.9		0
US1ORLA0123	EUGENE 4.6 WSW, OR US	44.0259	-123.195	230.4	2008-04				15	9		0								0	17.8																									63.9		0
USS0018D08S	CO LINE, OR US	45.19	-118.55	1472.2	2008-01		0	0	12	12	31		0	29	12	0	0	-17.3	635		7.6	9.3		2362.2				647.7																		48.1			-2.6
USS0018D08S	CO LINE, OR US	45.19	-118.55	1472.2	2008-02		0	0	17	17	29		0	25	6	0	0	-8.1	686		5.1	11.8		2860.7				498.5																		50.3			1.1
USS0018D08S	CO LINE, OR US	45.19	-118.55	1472.2	2008-03		0	0	19	19	31		0	28	2	0	0	-7.7	406		7.6	12.2		3410.9				550.2																		70.8			0.6
USS0018D08S	CO LINE, OR US	45.19	-118.55	1472.2	2008-04		0	0	14	14	15		0	26	0	0	0	-7.2	330		7.6	19		3886.3				475.4																		60.7			2.5
USS0018D08S	CO LINE, OR US	45.19	-118.55	1472.2	2008-05		2.5	2.5	12	12	3		0	6	0	4	0	-3	25		10.2	27.5		4176.1				289.8																		71			9.1
USS0018D08S	CO LINE, OR US	45.19	-118.55	1472.2	2008-06		10.5	8	12	12	0		0	1	0	7	0	-1.6	0		15.2	31.3		4393.3				217.2																		65.8			11.4
US1ORLA0001	FLORENCE 5.9 NNE, OR US	44.0612	-124.048	71.9	2008-01				22	18	0	0							13	13	55.4																									378.7		26
US1ORLA0001	FLORENCE 5.9 NNE, OR US	44.0612	-124.048	71.9	2008-02				16	15		0								0	42.7																									179.3		0
US1ORLA0001	FLORENCE 5.9 NNE, OR US	44.0612	-124.048	71.9	2008-03				24	20	1	1							25	25	55.1																									271.9		33
US1ORLA0001	FLORENCE 5.9 NNE, OR US	44.0612	-124.048	71.9	2008-04				21	16	2	2							51	51	21.1																									181.6		79
US1ORLA0001	FLORENCE 5.9 NNE, OR US	44.0612	-124.048	71.9	2008-05				7	4		0								0	11.2																									31.9		0
US1ORLA0001	FLORENCE 5.9 NNE, OR US	44.0612	-124.048	71.9	2008-06				9	6		0								0	35.8																									89.1		0
US1ORLA0122	SPRINGFIELD 1.5 SE, OR US	44.0344	-122.958	149	2008-01				19	17		1								140	43.2																									221.9		143
US1ORLA0122	SPRINGFIELD 1.5 SE, OR US	44.0344	-122.958	149	2008-02				15	7		0								0	19.6																									71.4		0
US1ORLA0122	SPRINGFIELD 1.5 SE, OR US	44.0344	-122.958	149	2008-03				21	19		0								0	20.1																									162.7		0
US1ORLA0122	SPRINGFIELD 1.5 SE, OR US	44.0344	-122.958	149	2008-04				19	13		0								8	9.4																									73.5		8
US1ORLA0122	SPRINGFIELD 1.5 SE, OR US	44.0344	-122.958	149	2008-05				9	4		0								0	7.9																									27.1		0
US1ORLA0122	SPRINGFIELD 1.5 SE, OR US	44.0344	-122.958	149	2008-06				10	3		0								0	9.7																									23.4		0
US1ORLA0121	SPRINGFIELD 2.1 WNW, OR US	44.0684	-123.014	138.1	2008-03				22	19		0								0	16.8																									133		0
US1ORLA0121	SPRINGFIELD 2.1 WNW, OR US	44.0684	-123.014	138.1	2008-04				16	9		0								0	9.9																									54.4		0
USS0018E05S	BOURNE, OR US	44.83	-118.19	1783.1	2008-01		0	0	17	17	31		0	31	22	0	0	-15	1778		27.9	6.3		2552.1				712.3																		170			-4.6
USS0018E05S	BOURNE, OR US	44.83	-118.19	1783.1	2008-02		0	0	14	14	29		0	28	7	0	0	-9.7	1803		15.2	10.7		3093.5				541.4																		78.5			-0.3
USS0018E05S	BOURNE, OR US	44.83	-118.19	1783.1	2008-03		0	0	16	16	31		0	31	6	0	0	-9.6	1549		10.2	9.3		3698.8				605.3																		78.5			-1.2
USS0018E05S	BOURNE, OR US	44.83	-118.19	1783.1	2008-04		0	0	11	11	30		0	26	3	0	0	-9.9	1524		12.7	15.4		4222.6				523.8																		48.1			0.9
USS0018E05S	BOURNE, OR US	44.83	-118.19	1783.1	2008-05		0	0	13	13	22		0	8	0	4	0	-4.7	1118		17.8	25.2		4561.9				339.3																		111.8			7.4
USS0018E05S	BOURNE, OR US	44.83	-118.19	1783.1	2008-06		5.3	5.3	6	6	0		0	1	0	8	0	-3	0		15.2	28.6		4790.8				228.9																		43.1			10.9
USS0021E06S	HOGG PASS, OR US	44.42	-121.86	1460	2008-01		0	0	20	20	31		0	30	14	0	0	-15.8	3099		45.7	10		2618.5				658.2																		393.7			-2.9
USS0021E06S	HOGG PASS, OR US	44.42	-121.86	1460	2008-02		0	0	15	15	29		0	28	6	0	0	-9.9	3429		35.6	13.7		3124.7				506.2																		167.5			0.9
USS0021E06S	HOGG PASS, OR US	44.42	-121.86	1460	2008-03		0	0	21	21	31		0	30	2	0	0	-12.5	3454		33	13.4		3708.5				583.8																		246.2			-0.5
USS0021E06S	HOGG PASS, OR US	44.42	-121.86	1460	2008-04		0	0	18	18	30		0	26	1	1	0	-13.5	3404		17.8	21.4		4210.9				502.4																		159.9			1.6
USS0021E06S	HOGG PASS, OR US	44.42	-121.86	1460	2008-05		0	0	13	13	31		0	9	0	4	0	-3.4	3023		22.9	26.9		4556.9				346																		93.8			7.2
USS0021E06S	HOGG PASS, OR US	44.42	-121.86	1460	2008-06		6.5	6.5	6	6	20		0	2	0	6	0	-1.7	1118		27.9	30.4		4826				269.1																		60.9			9.6
US1ORJC0002	ASHLAND 1.4 ESE, OR US	42.1794	-122.676	634.6	2008-01				13	10		4								279	44.7																									132.5		409
US1ORJC0002	ASHLAND 1.4 ESE, OR US	42.1794	-122.676	634.6	2008-03				21	11		0								13	12.2																									82.1		13
US1ORJC0002	ASHLAND 1.4 ESE, OR US	42.1794	-122.676	634.6	2008-04				11	5		2								114	15.2																									50.3		162
US1ORJC0002	ASHLAND 1.4 ESE, OR US	42.1794	-122.676	634.6	2008-05				12	5		0								0	14.2																									51.1		0
US1ORJC0002	ASHLAND 1.4 ESE, OR US	42.1794	-122.676	634.6	2008-06				4	1		0								0	10.7																									14.6		0
US1ORJC0001	WILLIAMS 1 N, OR US	42.2647	-123.258	394.1	2008-01				17	13		2								102	59.4																									193.5		191
US1ORJC0001	WILLIAMS 1 N, OR US	42.2647	-123.258	394.1	2008-02				11	4		0								0	25.9																									55.8		0
US1ORJC0001	WILLIAMS 1 N, OR US	42.2647	-123.258	394.1	2008-03				16	10		0								0	14																									87.3		0
US1ORJC0001	WILLIAMS 1 N, OR US	42.2647	-123.258	394.1	2008-04				10	2		0								20	12.4																									28.2		20
US1ORJC0001	WILLIAMS 1 N, OR US	42.2647	-123.258	394.1	2008-05				10	2		0								0	13.7																									28.7		0
US1ORJC0001	WILLIAMS 1 N, OR US	42.2647	-123.258	394.1	2008-06				2	1		0								0	4.6																									5.9		0
USS0019E07S	STARR RIDGE, OR US	44.26	-119.02	1600.2	2008-01		0	0	20	20	31		1	31	16	0	0	-18.1	991		17.8	6.3		2414				693.2																		103.8			-4
USS0019E07S	STARR RIDGE, OR US	44.26	-119.02	1600.2	2008-02		0	0	8	8	29		0	28	6	0	0	-7.7	1016		15.2	13.4		2918.3				504.3																		48.1			0.9
USS0019E07S	STARR RIDGE, OR US	44.26	-119.02	1600.2	2008-03		0	0	11	11	31		0	30	1	0	0	-10.1	711		12.7	13.5		3462.6				544.3																		50.5			0.8
USS0019E07S	STARR RIDGE, OR US	44.26	-119.02	1600.2	2008-04		0	0	8	8	26		0	27	0	1	0	-10.8	559		12.7	21.5		3919.1				456.5																		38			3.1
USS0019E07S	STARR RIDGE, OR US	44.26	-119.02	1600.2	2008-05		3.1	3.1	12	12	0		0	8	0	5	0	-3	0		12.7	30.4		4190.9				271.8																		65.7			9.7
USS0019E07S	STARR RIDGE, OR US	44.26	-119.02	1600.2	2008-06		15.4	12.3	4	4	0		0	1	0	17	1	-1.4	0		7.6	34.8		4367.6				176.7																		15.1			12.9
USC00356820	POWERS, OR US	42.8884	-124.069	74.7	2008-01		0	0	12	12	0	1	0	14	0	0	0	-5	0	102	87.1	16.1						337.4																		352.1		102	5.5
USC00356820	POWERS, OR US	42.8884	-124.069	74.7	2008-02		0	0	5	4	0	0	0	5	0	1	0	-2.2	0	0	45.7	21.7						246																		87.2		0	8.1
USC00356820	POWERS, OR US	42.8884	-124.069	74.7	2008-03				10	10	0	0	0	10				-2.2	0	0	37.6																									207.3		0
USC00356820	POWERS, OR US	42.8884	-124.069	74.7	2008-04			0	8	8	0	0	0	4	0	6	0	-2.2	0	0	41.1	28.9						242.2																		126.8		0	9.5
USC00356820	POWERS, OR US	42.8884	-124.069	74.7	2008-06				9	3	0	0							0	0	7.9																									27.9		0
US1ORCC0008	OREGON CITY 5.5 ESE, OR US	45.3131	-122.493	130.1	2008-01				19	17		1								64	37.1																									232		77
US1ORCC0008	OREGON CITY 5.5 ESE, OR US	45.3131	-122.493	130.1	2008-02				16	10		0								0	29																									110.5		0
US1ORCC0008	OREGON CITY 5.5 ESE, OR US	45.3131	-122.493	130.1	2008-03																																									184.3
US1ORCC0008	OREGON CITY 5.5 ESE, OR US	45.3131	-122.493	130.1	2008-04																																									101.7
US1ORCC0008	OREGON CITY 5.5 ESE, OR US	45.3131	-122.493	130.1	2008-05																																									49.8
US1ORCC0008	OREGON CITY 5.5 ESE, OR US	45.3131	-122.493	130.1	2008-06																																									38.1
US1ORCC0006	CLACKAMAS 1.9 NNE, OR US	45.4364	-122.544	125.3	2008-01				20	17		1								25	27.4																									168.8		30
US1ORCC0006	CLACKAMAS 1.9 NNE, OR US	45.4364	-122.544	125.3	2008-02				15	8		0								0	17.5																									70		0
US1ORCC0006	CLACKAMAS 1.9 NNE, OR US	45.4364	-122.544	125.3	2008-03				23	17		0								0	14.2																									136.9		0
US1ORCC0006	CLACKAMAS 1.9 NNE, OR US	45.4364	-122.544	125.3	2008-04				21	11		0								0	15.5																									77.4		0
US1ORCC0006	CLACKAMAS 1.9 NNE, OR US	45.4364	-122.544	125.3	2008-05				17	10		0								0	13.5																									54.3		0
US1ORCC0006	CLACKAMAS 1.9 NNE, OR US	45.4364	-122.544	125.3	2008-06				10	5		0								0	15.5																									34.8		0
US1ORMT0021	METZGER 2.0 ENE, OR US	45.4576	-122.722	157	2008-05				19	10		0								0	8.6																									56.7		0
US1ORMT0021	METZGER 2.0 ENE, OR US	45.4576	-122.722	157	2008-06				10	3		0								0	15.7																									30.7		0
USC00355971	NEHALEM 9 NE, OR US	45.8127	-123.775	42.7	2008-01				20	19	0	0							0	0	40.9																									417.3		0
USC00355971	NEHALEM 9 NE, OR US	45.8127	-123.775	42.7	2008-02				18	14	0	0							0	0	96																									289.6		0
USC00355971	NEHALEM 9 NE, OR US	45.8127	-123.775	42.7	2008-03				23	20	0	0							0	0	50																									369.4		0
USC00355971	NEHALEM 9 NE, OR US	45.8127	-123.775	42.7	2008-04				22	20	0	0							0	0	34.3																									237.4		0
USC00355971	NEHALEM 9 NE, OR US	45.8127	-123.775	42.7	2008-05				14	5	0	0							0	0	18																									62.9		0
USC00355971	NEHALEM 9 NE, OR US	45.8127	-123.775	42.7	2008-06				10	6	0	0							0	0	30.2																									111.8		0
US1ORCC0005	ESTACADA 4.8 SW, OR US	45.2435	-122.405	329.5	2008-01				21	19		4								254	54.9																									273.8		470
US1ORCC0005	ESTACADA 4.8 SW, OR US	45.2435	-122.405	329.5	2008-02				15	14		1								46	24.4																									129.2		51
US1ORCC0005	ESTACADA 4.8 SW, OR US	45.2435	-122.405	329.5	2008-03				24	20		5								51	25.4																									222.3		177
US1ORCC0005	ESTACADA 4.8 SW, OR US	45.2435	-122.405	329.5	2008-04				23	16		2								46	22.9																									174.9		76
US1ORMT0020	TROUTDALE 4.2 ESE, OR US	45.5109	-122.313	128.3	2008-04				23	13		0								0	12.2																									83.4		0
US1ORMT0020	TROUTDALE 4.2 ESE, OR US	45.5109	-122.313	128.3	2008-05				15	10		0								0	12.7																									68		0
US1ORMT0020	TROUTDALE 4.2 ESE, OR US	45.5109	-122.313	128.3	2008-06				8	5		0								0	9.9																									36.8		0
US1ORCC0004	JENNINGS LODGE 0.2 SW, OR US	45.3907	-122.617	46.3	2008-01				19	17		0								0	29.2																									202.9		0
US1ORCC0004	JENNINGS LODGE 0.2 SW, OR US	45.3907	-122.617	46.3	2008-02				13	7		0								0	26.2																									90.3		0
US1ORCC0004	JENNINGS LODGE 0.2 SW, OR US	45.3907	-122.617	46.3	2008-03				23	19		0								0	21.6																									142.6		0
USR0000OGER	GERBER RESERVOIR OREGON, OR US	42.2056	-121.139	1499.6	2008-01		0	0					1	31	10	0	0	-18.9				11.1		2334				672.5																					-3.4
USR0000OGER	GERBER RESERVOIR OREGON, OR US	42.2056	-121.139	1499.6	2008-02		0	0					0	29	2	0	0	-16.7				16.1		2880.8				546.8																					-0.5
USR0000OGER	GERBER RESERVOIR OREGON, OR US	42.2056	-121.139	1499.6	2008-03		0	0					0	30	0	0	0	-12.8				17.2		3414.1				533.3																					1.1
USR0000OGER	GERBER RESERVOIR OREGON, OR US	42.2056	-121.139	1499.6	2008-04		0	0					0	27	0	3	0	-8.9				23.3		3839.1				425																					4.2
USR0000OGER	GERBER RESERVOIR OREGON, OR US	42.2056	-121.139	1499.6	2008-05		5.8	5.8					0	9	0	6	2	-6.1				32.8		4085.9				246.8																					10.6
USR0000OGER	GERBER RESERVOIR OREGON, OR US	42.2056	-121.139	1499.6	2008-06		19.4	13.6					0	4	0	20	1	-1.1				35		4228				142.1																					14.1
US1ORCC0003	CANBY 0.2 S, OR US	45.2008	-122.638	57.3	2008-01				21	16		0								0	36.1																									195		0
US1ORCC0003	CANBY 0.2 S, OR US	45.2008	-122.638	57.3	2008-02				18	5		0								0	26.7																									94.9		0
US1ORCC0003	CANBY 0.2 S, OR US	45.2008	-122.638	57.3	2008-03				23	19		0								0	15.7																									131.2		0
US1ORCC0003	CANBY 0.2 S, OR US	45.2008	-122.638	57.3	2008-04				20	13		0								0	13.7																									84.5		0
US1ORCC0003	CANBY 0.2 S, OR US	45.2008	-122.638	57.3	2008-05				16	7		0								0	6.4																									40.9		0
US1ORCC0002	OREGON CITY 1.0 NNW, OR US	45.3411	-122.563	118.9	2008-01				22	16		1								38	35.8																									230.9		38
US1ORCC0002	OREGON CITY 1.0 NNW, OR US	45.3411	-122.563	118.9	2008-02																																									111.3
US1ORCC0002	OREGON CITY 1.0 NNW, OR US	45.3411	-122.563	118.9	2008-04																																									120.2
US1ORCC0002	OREGON CITY 1.0 NNW, OR US	45.3411	-122.563	118.9	2008-06																																									30.7
US1ORLA0019	DEXTER 1 W, OR US	43.9172	-122.824	202.4	2008-01				20	19		2								102	49.5																									228.9		153
US1ORLA0019	DEXTER 1 W, OR US	43.9172	-122.824	202.4	2008-02				18	8		0								0	14																									60.4		0
US1ORLA0019	DEXTER 1 W, OR US	43.9172	-122.824	202.4	2008-03				21	19		0								13	17																									155.5		13
US1ORLA0019	DEXTER 1 W, OR US	43.9172	-122.824	202.4	2008-04				18	12		0								13	12.7																									84.3		13
US1ORLA0019	DEXTER 1 W, OR US	43.9172	-122.824	202.4	2008-05				12	6		0								0	10.7																									35.9		0
US1ORLA0019	DEXTER 1 W, OR US	43.9172	-122.824	202.4	2008-06				10	2		0								0	7.1																									22.8		0
USC00354403	KENO, OR US	42.0945	-121.902	1258.2	2008-01				30	26											24.6																									116.7
USC00354403	KENO, OR US	42.0945	-121.902	1258.2	2008-02				8	5	0	3							0	356	20.3																									52.4		486
USC00354403	KENO, OR US	42.0945	-121.902	1258.2	2008-03				9	4											25.4																									45.3
USC00354403	KENO, OR US	42.0945	-121.902	1258.2	2008-04				2	1		0								0	5.6																									6.1		0
USC00354403	KENO, OR US	42.0945	-121.902	1258.2	2008-05				9	5	0	0							0	0	13.2																									35.5		0
USC00354403	KENO, OR US	42.0945	-121.902	1258.2	2008-06				3	0	0	0							0	0	1.8																									3.1		0
USC00355734	MORO, OR US	45.4825	-120.724	570	2008-01		0	0	14	5	8	5	0	29	9	0	0	-15	102	64	5.6	12.8		2005.7				606																		32.5		216	-1.2
USC00355734	MORO, OR US	45.4825	-120.724	570	2008-02		0	0	6	1	2	1	0	18	0	0	0	-5.6	51	38	3.8	16.7		2411.8				406.1																		10.4		38	3.8
USC00355734	MORO, OR US	45.4825	-120.724	570	2008-03		0	0	9	3	0	0	0	24	0	0	0	-6.1	0	0	4.6	17.8		2847				435.2																		16.4		0	4.3
USC00355734	MORO, OR US	45.4825	-120.724	570	2008-04		0	0	7	1	0	0	0	18	0	2	0	-6.7	0	0	6.1	22.8		3226.5				379.5																		9		0	5.7
USC00355734	MORO, OR US	45.4825	-120.724	570	2008-05		14.5	14.5	9	3	0	0	0	1	0	11	1	-1.1	0	0	6.9	35	197	3406.3				179.8													7				20.4	18.4		0	13
USC00355734	MORO, OR US	45.4825	-120.724	570	2008-06		39.4	24.9	6	1	0	0	0	0	0	18	2	2.2	0	0	5.1	38.3	256	3530.7				124.4													7.3				22.8	7.7		0	15
US1ORLA0018	EUGENE 2.4 NNE, OR US	44.0845	-123.092	125.9	2008-01				16	13		1								145	42.2																									195.1		145
US1ORLA0018	EUGENE 2.4 NNE, OR US	44.0845	-123.092	125.9	2008-02				12	4		0								0	16.8																									51.7		0
US1ORLA0018	EUGENE 2.4 NNE, OR US	44.0845	-123.092	125.9	2008-03				18	16		0								0	15.2																									116.6		0
US1ORLA0018	EUGENE 2.4 NNE, OR US	44.0845	-123.092	125.9	2008-04				18	9		0								0	10.7																									54.5		0
US1ORLA0018	EUGENE 2.4 NNE, OR US	44.0845	-123.092	125.9	2008-05				10	4		0								0	7.6																									25.7		0
US1ORLA0018	EUGENE 2.4 NNE, OR US	44.0845	-123.092	125.9	2008-06				8	2		0								0	9.7																									20.6		0
US1ORLA0017	SPRINGFIELD 2.9 W, OR US	44.0511	-123.036	140.5	2008-01				19	17	4	2							102	114	40.6																									193.8		167
US1ORLA0017	SPRINGFIELD 2.9 W, OR US	44.0511	-123.036	140.5	2008-02				13	5	0	0							0	0	14																									53.9		0
US1ORLA0017	SPRINGFIELD 2.9 W, OR US	44.0511	-123.036	140.5	2008-03				17	13		0								0	15																									119.4		0
US1ORLA0017	SPRINGFIELD 2.9 W, OR US	44.0511	-123.036	140.5	2008-04				17	6	0	0							20	20	8.9																									46.6		28
US1ORLA0017	SPRINGFIELD 2.9 W, OR US	44.0511	-123.036	140.5	2008-05				10	2	0	0							0	0	5.3																									18.1		0
US1ORLA0017	SPRINGFIELD 2.9 W, OR US	44.0511	-123.036	140.5	2008-06				9	3	0	0							0	0	9.1																									19.7		0
US1ORLA0137	SPRINGFIELD 2.1 NW, OR US	44.0708	-123.012	137.5	2008-01				20	16		1								127	41.9																									187.3		173
US1ORLA0137	SPRINGFIELD 2.1 NW, OR US	44.0708	-123.012	137.5	2008-02				15	5		0								0	15.7																									55.9		0
US1ORLA0137	SPRINGFIELD 2.1 NW, OR US	44.0708	-123.012	137.5	2008-03				19	15		0								0	16.8																									110.4		0
US1ORLA0137	SPRINGFIELD 2.1 NW, OR US	44.0708	-123.012	137.5	2008-04				18	9		1								25	9.4																									56.6		28
US1ORLA0137	SPRINGFIELD 2.1 NW, OR US	44.0708	-123.012	137.5	2008-05				10	3		0								0	6.9																									24.9		0
US1ORLA0137	SPRINGFIELD 2.1 NW, OR US	44.0708	-123.012	137.5	2008-06				11	4		0								0	10.9																									27.5		0
US1ORLA0015	VENETA 0.7 S, OR US	44.0378	-123.351	131.7	2008-01				18	15		1								25	40.9																									283.5		38
US1ORLA0015	VENETA 0.7 S, OR US	44.0378	-123.351	131.7	2008-02				15	7		0								0	22.6																									82		0
US1ORLA0015	VENETA 0.7 S, OR US	44.0378	-123.351	131.7	2008-03				18	12		0								0	31.8																									131.1		0
US1ORLA0015	VENETA 0.7 S, OR US	44.0378	-123.351	131.7	2008-04				14	7		0								0	9.9																									53.4		0
US1ORLA0015	VENETA 0.7 S, OR US	44.0378	-123.351	131.7	2008-05				9	1		0								0	3.8																									10.7		0
US1ORLA0136	EUGENE 5.8 SSE, OR US	43.9799	-123.054	237.7	2008-03				19	17		0								8	15.7																									128.1		13
US1ORLA0136	EUGENE 5.8 SSE, OR US	43.9799	-123.054	237.7	2008-04				16	9		1								38	10.9																									64.6		43
US1ORLA0136	EUGENE 5.8 SSE, OR US	43.9799	-123.054	237.7	2008-05				8	5		0								0	6.9																									24.5		0
US1ORLA0136	EUGENE 5.8 SSE, OR US	43.9799	-123.054	237.7	2008-06				10	3		0								0	8.1																									23.7		0
US1ORLA0014	EUGENE 3.6 WNW, OR US	44.0786	-123.176	118	2008-01				20	16		1								140	36.1																									192		140
US1ORLA0014	EUGENE 3.6 WNW, OR US	44.0786	-123.176	118	2008-02				12	4		0								0	16.3																									46.9		0
US1ORLA0014	EUGENE 3.6 WNW, OR US	44.0786	-123.176	118	2008-03				20	15		0								0	17																									117.8		0
US1ORLA0135	WALTON 4 SW, OR US	43.9985	-123.654	135	2008-03				25	18		1								48	36.6																									269.1		69
US1ORLA0135	WALTON 4 SW, OR US	43.9985	-123.654	135	2008-04				21	15		2								74	29																									177.4		119
US1ORLA0135	WALTON 4 SW, OR US	43.9985	-123.654	135	2008-05				10	2		0								0	3.3																									14.8		0
US1ORLA0135	WALTON 4 SW, OR US	43.9985	-123.654	135	2008-06				9	5		0								0	11.9																									40.9		0
USS0021G03S	TAYLOR BUTTE, OR US	42.69	-121.43	1533.1	2008-01		0	0	16	16	29		2	31	11	0	0	-20.6	1041		22.9	10.1		2462.4				660																		124.3			-3
USS0021G03S	TAYLOR BUTTE, OR US	42.69	-121.43	1533.1	2008-02		0	0	10	10	29		0	29	1	0	0	-13.2	1245		20.3	15.7		2968				505.6																		45.4			0.9
USS0021G03S	TAYLOR BUTTE, OR US	42.69	-121.43	1533.1	2008-03		0	0	9	9	31		0	30	0	0	0	-15.1	787		7.6	14.8		3495.7				527.7																		35.4			1.3
USS0021G03S	TAYLOR BUTTE, OR US	42.69	-121.43	1533.1	2008-04		0	0	6	6	29		0	30	0	1	0	-12	584		5.1	21.2		3940.9				445.2																		20.2			3.5
USS0021G03S	TAYLOR BUTTE, OR US	42.69	-121.43	1533.1	2008-05		1.1	1.1	7	7	0		0	14	0	6	0	-6.7	0		17.8	32		4220.2				279.3																		48.1			9.4
USS0021G03S	TAYLOR BUTTE, OR US	42.69	-121.43	1533.1	2008-06		5.4	4.3	2	2	0		0	11	0	20	1	-4.3	0		2.5	32.7		4409.3				189.1																		5			12.2
US1ORLA0013	EUGENE 3.2 N, OR US	44.099	-123.122	121.3	2008-01				18	14		0								0	22.4																									151.4		0
US1ORLA0013	EUGENE 3.2 N, OR US	44.099	-123.122	121.3	2008-02				13	4		0								0	16.5																									46.8		0
US1ORLA0013	EUGENE 3.2 N, OR US	44.099	-123.122	121.3	2008-04				18	10		0								13	13																									55.2		13
US1ORLA0013	EUGENE 3.2 N, OR US	44.099	-123.122	121.3	2008-05				10	3		0								0	4.3																									23.1		0
US1ORLA0013	EUGENE 3.2 N, OR US	44.099	-123.122	121.3	2008-06																																									19
US1ORLA0134	COTTAGE GROVE 2.7 E, OR US	43.7933	-123.002	210.6	2008-02				10	5		0								0	8.4																									32.6		0
US1ORLA0134	COTTAGE GROVE 2.7 E, OR US	43.7933	-123.002	210.6	2008-03				20	16		0								0	16.8																									152.2		0
US1ORLA0134	COTTAGE GROVE 2.7 E, OR US	43.7933	-123.002	210.6	2008-04				14	10		0								0	9.9																									79.8		0
US1ORLA0134	COTTAGE GROVE 2.7 E, OR US	43.7933	-123.002	210.6	2008-05				11	8		0								0	9.4																									43.5		0
US1ORLA0134	COTTAGE GROVE 2.7 E, OR US	43.7933	-123.002	210.6	2008-06				8	4		0								0	9.1																									30.2		0
US1ORLA0011	EUGENE 2.5 NE, OR US	44.0807	-123.081	128.3	2008-01				16	13		0								0	30.2																									190.7		0
US1ORLA0011	EUGENE 2.5 NE, OR US	44.0807	-123.081	128.3	2008-02				15	4		0								0	18.3																									53.2		0
US1ORLA0011	EUGENE 2.5 NE, OR US	44.0807	-123.081	128.3	2008-03				22	17		0								0	13.7																									113.9		0
US1ORLA0011	EUGENE 2.5 NE, OR US	44.0807	-123.081	128.3	2008-04				16	10		0								0	11.9																									54.1		0
US1ORLA0011	EUGENE 2.5 NE, OR US	44.0807	-123.081	128.3	2008-05																																									23.6
US1ORLA0011	EUGENE 2.5 NE, OR US	44.0807	-123.081	128.3	2008-06				7	2		0								0	8.9																									18.4		0
US1ORLA0132	SWISSHOME 4.2 ESE, OR US	44.0548	-123.71	74.4	2008-04				17	13		1								51	33.3																									182.9		54
US1ORLA0010	EUGENE 4.3 SSE, OR US	44.0003	-123.067	235	2008-02				17	7		0								0	26.7																									79.8		0
US1ORLA0131	RIVER ROAD 0.7 NW, OR US	44.0918	-123.142	119.8	2008-02				14	4		0								0	14.2																									45.5		0
US1ORLA0131	RIVER ROAD 0.7 NW, OR US	44.0918	-123.142	119.8	2008-04				19	8		0								0	10.2																									47.8		0
US1ORLA0131	RIVER ROAD 0.7 NW, OR US	44.0918	-123.142	119.8	2008-05				11	2		0								0	4.8																									18.1		0
US1ORLA0131	RIVER ROAD 0.7 NW, OR US	44.0918	-123.142	119.8	2008-06				9	2		0								0	8.6																									16.1		0
USR0000OLOG	LOG CREEK OREGON, OR US	45.51	-121.903	762	2008-01		0	0					0	26	9	0	0	-10				13.9		2201.2				578.5																					-0.3
USR0000OLOG	LOG CREEK OREGON, OR US	45.51	-121.903	762	2008-02								0	9	6	0	0	-3.3				16.7																											2.2
USR0000OLOG	LOG CREEK OREGON, OR US	45.51	-121.903	762	2008-03			0					0	29	0	0	0	-3.9				17.2						489.6																					2.5
USR0000OLOG	LOG CREEK OREGON, OR US	45.51	-121.903	762	2008-04			0					0	24	2	0	0	-7.8				20.6						448.2																					3.4
USR0000OLOG	LOG CREEK OREGON, OR US	45.51	-121.903	762	2008-05			7.5					0	5	0	5	0	0				29.4						290.5																					9.2
USR0000OLOG	LOG CREEK OREGON, OR US	45.51	-121.903	762	2008-06			19.1					0	0	0	9	2	0.6				33.3						221.1																					11.6
US1ORLA0130	MCKENZIE BRIDGE 1 N, OR US	44.1783	-122.162	417	2008-02				17	14	29	2							648	211	38.6																									190.1		358
US1ORLA0130	MCKENZIE BRIDGE 1 N, OR US	44.1783	-122.162	417	2008-03				21	20		3								89	25.7																									290.3		170
US1ORLA0130	MCKENZIE BRIDGE 1 N, OR US	44.1783	-122.162	417	2008-04				18	14		2								79	22.6																									164.3		180
US1ORLA0130	MCKENZIE BRIDGE 1 N, OR US	44.1783	-122.162	417	2008-05				15	9		0								0	20.8																									90.9		0
US1ORLA0130	MCKENZIE BRIDGE 1 N, OR US	44.1783	-122.162	417	2008-06				10	7		0								0	16.3																									65.8		0
USR0000OEAG	EAGLE CREEK OREGON, OR US	45.3686	-122.331	226.8	2008-01		0	0					0	17	0	0	0	-5.6				13.3		1648.5				472.4																					3.1
USR0000OEAG	EAGLE CREEK OREGON, OR US	45.3686	-122.331	226.8	2008-02		0	0					0	7	0	0	0	-2.2				18.9		1996.6				348.1																					6.3
USR0000OEAG	EAGLE CREEK OREGON, OR US	45.3686	-122.331	226.8	2008-03		0	0					0	7	0	0	0	-1.7				17.8		2388.2				391.6																					5.7
USR0000OEAG	EAGLE CREEK OREGON, OR US	45.3686	-122.331	226.8	2008-04		0.6	0.6					0	5	0	2	0	-3.3				27.2		2716.4				328.2																					7.4
USR0000OEAG	EAGLE CREEK OREGON, OR US	45.3686	-122.331	226.8	2008-05		17.6	17					0	0	0	8	2	1.1				35.6		2901.2				184.8																					12.9
USR0000OEAG	EAGLE CREEK OREGON, OR US	45.3686	-122.331	226.8	2008-06		37.6	20					0	0	0	13	1	3.9				38.3		3042.9				141.7																					14.3
US1ORMT0016	SANDY 6.6 NNE, OR US	45.4838	-122.203	380.4	2008-01				23	19	6	3							254	178	51.8																									284.4		305
US1ORMT0016	SANDY 6.6 NNE, OR US	45.4838	-122.203	380.4	2008-02				19	12	6								152		29.7																									150.1
US1ORMT0016	SANDY 6.6 NNE, OR US	45.4838	-122.203	380.4	2008-03				30	22		2								51	27.4																									226.6		89
US1ORMT0016	SANDY 6.6 NNE, OR US	45.4838	-122.203	380.4	2008-04				26	18		0								0	16.8																									153.1		0
US1ORMT0016	SANDY 6.6 NNE, OR US	45.4838	-122.203	380.4	2008-05				23	14		0								0	17.5																									125.4		0
US1ORMT0016	SANDY 6.6 NNE, OR US	45.4838	-122.203	380.4	2008-06				13	7		0								0	19.1																									72		0
USC00352112	DALLAS 2 NE, OR US	44.9464	-123.291	88.4	2008-01							0	0	20				-5.6		0																										235.1		0
USC00352112	DALLAS 2 NE, OR US	44.9464	-123.291	88.4	2008-02			0	12	5	0	0	0	10	0	0	0	-2.8	0	0	21.3	16.1						328.8																		70.2		0	6.1
USC00352112	DALLAS 2 NE, OR US	44.9464	-123.291	88.4	2008-03						0	0	0	9				-2.2	0	0																										113.4		0
USC00352112	DALLAS 2 NE, OR US	44.9464	-123.291	88.4	2008-04				12	7	0	0	0	7				-3.3	0	0	15.2																									61.6		0
USC00352112	DALLAS 2 NE, OR US	44.9464	-123.291	88.4	2008-05				2	1	0	0	0	0				1.1	0	0	6.1																									10.7		0
USC00352112	DALLAS 2 NE, OR US	44.9464	-123.291	88.4	2008-06				4	1	0	0	0	0				3.3	0	0	8.9																									12.5		0
US1ORLN0001	LEBANON 4.8 E, OR US	44.544	-122.807	131.7	2008-01				20	17		1								157	37.8																									237.9		180
US1ORLN0001	LEBANON 4.8 E, OR US	44.544	-122.807	131.7	2008-02				19	8		0								0	15.7																									79.3		0
US1ORLN0001	LEBANON 4.8 E, OR US	44.544	-122.807	131.7	2008-03				25	18		0								0	16.8																									179		0
US1ORLN0001	LEBANON 4.8 E, OR US	44.544	-122.807	131.7	2008-04				18	14		1								25	12.7																									90.5		25
US1ORLN0001	LEBANON 4.8 E, OR US	44.544	-122.807	131.7	2008-05				14	6		0								0	7.1																									31.4		0
US1ORLN0001	LEBANON 4.8 E, OR US	44.544	-122.807	131.7	2008-06				7	5		0								0	20.1																									41		0
USC00353445	GRANTS PASS, OR US	42.4238	-123.322	284.1	2008-01				19	13	3	2			0	0	0		76	64	34	12.8																								163.7		102
USC00353445	GRANTS PASS, OR US	42.4238	-123.322	284.1	2008-02				8	5	0	0			0	0	0		0	0	17.8	18.3																								36.5		0
USC00353445	GRANTS PASS, OR US	42.4238	-123.322	284.1	2008-03			0	18	9	0	0	0	12	0	0	0	-5	0	0	11.9	20.6						342.3																		75.1		0	7.3
USC00353445	GRANTS PASS, OR US	42.4238	-123.322	284.1	2008-04			0	11	2	0	0	0	8	0	8	0	-3.3	0	10	13.5	29.4						270.7																		28.1		10	9.3
USC00353445	GRANTS PASS, OR US	42.4238	-123.322	284.1	2008-05			32	10	4	0	0	0	0	0	19	5	1.1	0	0	15.2	38.9						120.2																		36.7		0	15.5
USC00353445	GRANTS PASS, OR US	42.4238	-123.322	284.1	2008-06			33.7	4	1	0	0	0	0	0	23	3	4.4	0	0	5.1	38.9						51.2																		7		0	17.7
USC00354776	LAUREL MOUNTAIN, OR US	44.9231	-123.575	1093.9	2008-04																																									240.7		1269
USC00354776	LAUREL MOUNTAIN, OR US	44.9231	-123.575	1093.9	2008-05							0								0																												0
USC00354776	LAUREL MOUNTAIN, OR US	44.9231	-123.575	1093.9	2008-06				5	3		1								25	25.4																									81.5		25
USS0017D02S	ANEROID LAKE NUMBER 2, OR US	45.21	-117.19	2255.5	2008-01		0	0	22	22	31		4	31	23	0	0	-21.9	2261		50.8	4.4		3253.1				776.7																		256.3			-6.7
USS0017D02S	ANEROID LAKE NUMBER 2, OR US	45.21	-117.19	2255.5	2008-02		0	0	14	14	29		1	29	12	0	0	-17.8	2286		25.4	10.7		3886.8				633.7																		124.4			-3.5
USS0017D02S	ANEROID LAKE NUMBER 2, OR US	45.21	-117.19	2255.5	2008-03		0	0	17	17	31		1	31	16	0	0	-17.9	2311		12.7	6.4		4616.4				729.6																		98.9			-5.2
USS0017D02S	ANEROID LAKE NUMBER 2, OR US	45.21	-117.19	2255.5	2008-04		0	0	14	14	30		0	29	11	0	0	-16.7	2210		12.7	12.3		5262.1				645.7																		78.6			-3.2
USS0017D02S	ANEROID LAKE NUMBER 2, OR US	45.21	-117.19	2255.5	2008-05		0	0	11	11	31		0	19	0	1	0	-13.2	2057		58.4	21.6		5711.1				449																		114.2			3.9
USS0017D02S	ANEROID LAKE NUMBER 2, OR US	45.21	-117.19	2255.5	2008-06		0	0	7	7	30		0	15	0	3	0	-5.2	1600		17.8	25.7		6061.7				350.6																		38			6.6
US1ORCC0019	COLTON 1 E, OR US	45.1725	-122.438	214	2008-01				20	16		0								5	48.5																									216.4		5
US1ORCC0019	COLTON 1 E, OR US	45.1725	-122.438	214	2008-02				17	7		0								0	17.8																									67.5		0
US1ORCC0019	COLTON 1 E, OR US	45.1725	-122.438	214	2008-03				23	16		0								0	18.3																									163.4		0
US1ORCC0019	COLTON 1 E, OR US	45.1725	-122.438	214	2008-04				23	16		0								0	16																									115.6		0
US1ORCC0019	COLTON 1 E, OR US	45.1725	-122.438	214	2008-05				23	12		0								0	13																									82.1		0
US1ORCC0019	COLTON 1 E, OR US	45.1725	-122.438	214	2008-06				11	5		0								0	15.2																									45.6		0
US1ORCC0018	ESTACADA 3 WNW, OR US	45.3108	-122.39	207.3	2008-02				19	11		0								0	26.2																									109.2		0
US1ORCC0018	ESTACADA 3 WNW, OR US	45.3108	-122.39	207.3	2008-05				20	9		0								0	13.5																									73.6		0
US1ORCC0017	SANDY 1.7 SSW, OR US	45.3751	-122.274	316.7	2008-01				24	19		0								0	30.5																									203.7		0
US1ORCC0017	SANDY 1.7 SSW, OR US	45.3751	-122.274	316.7	2008-02				15	11		0								0	20.6																									91.8		0
US1ORCC0017	SANDY 1.7 SSW, OR US	45.3751	-122.274	316.7	2008-03				29	17		0								0	19.1																									156.3		0
US1ORLN0008	BROWNSVILLE 3.0 NW, OR US	44.4187	-123.03	123.1	2008-01				19	17		1								178	34.8																									180		178
US1ORLN0008	BROWNSVILLE 3.0 NW, OR US	44.4187	-123.03	123.1	2008-02				17	6		0								0	10.4																									41.8		0
US1ORLN0008	BROWNSVILLE 3.0 NW, OR US	44.4187	-123.03	123.1	2008-03				24	14		0								0	15.2																									110.7		0
US1ORLN0008	BROWNSVILLE 3.0 NW, OR US	44.4187	-123.03	123.1	2008-04				18	8		0								0	13.7																									53.5		0
US1ORLN0008	BROWNSVILLE 3.0 NW, OR US	44.4187	-123.03	123.1	2008-05				16	5		0								0	4.8																									23.8		0
US1ORLN0008	BROWNSVILLE 3.0 NW, OR US	44.4187	-123.03	123.1	2008-06				8	3		0								0	13.5																									24.3		0
USC00357809	SILVER CREEK FALLS, OR US	44.8727	-122.649	411.5	2008-01		0	0					0	27	7	0	0	-8.9				6.7						559.4																					0.3
USC00357809	SILVER CREEK FALLS, OR US	44.8727	-122.649	411.5	2008-02		0	0					0	22	0	0	0	-2.8				13.9						438.7																					3.2
USC00357809	SILVER CREEK FALLS, OR US	44.8727	-122.649	411.5	2008-03		0	0			0	0	0	20	0	0	0	-3.3	0	0		15						469.3																				0	3.2
USC00357809	SILVER CREEK FALLS, OR US	44.8727	-122.649	411.5	2008-04		0	0			0	0	0	13	0	1	0	-3.9	0	0		23.9						411																				0	4.6
USC00357809	SILVER CREEK FALLS, OR US	44.8727	-122.649	411.5	2008-05		6.7	6.7			0	0	0	4	0	5	1	0	0	0		33.9						245.3																				0	10.6
USC00357809	SILVER CREEK FALLS, OR US	44.8727	-122.649	411.5	2008-06		14.8	8.1	1	1	0	0	0	0	0	10	1	2.2	0	0	31.5	33.9						199																		31.5		0	12
US1ORCC0012	MILWAUKIE 1.6 E, OR US	45.4486	-122.586	59.4	2008-01				18	15		0								0	26.2																									173		0
US1ORCC0012	MILWAUKIE 1.6 E, OR US	45.4486	-122.586	59.4	2008-02				13	5		0								0	15																									71.5		0
US1ORCC0012	MILWAUKIE 1.6 E, OR US	45.4486	-122.586	59.4	2008-03																																									135.1
US1ORCC0012	MILWAUKIE 1.6 E, OR US	45.4486	-122.586	59.4	2008-04				16	8		0								0	15																									74.9		0
US1ORLN0006	SWEET HOME 1.0 ESE, OR US	44.3968	-122.684	196.9	2008-01				20	18		3								122	54.9																									211.7		213
US1ORLN0006	SWEET HOME 1.0 ESE, OR US	44.3968	-122.684	196.9	2008-02				17	8		0								0	14																									75.6		0
US1ORLN0006	SWEET HOME 1.0 ESE, OR US	44.3968	-122.684	196.9	2008-03				24	18		0								20	21.6																									182.7		28
US1ORLN0006	SWEET HOME 1.0 ESE, OR US	44.3968	-122.684	196.9	2008-04				19	13		1								30	13.5																									86.1		30
US1ORLN0006	SWEET HOME 1.0 ESE, OR US	44.3968	-122.684	196.9	2008-05				15	6		0								0	10.4																									50.6		0
US1ORLN0006	SWEET HOME 1.0 ESE, OR US	44.3968	-122.684	196.9	2008-06				9	4		0								0	22.6																									40		0
US1ORCC0011	BORING 1 E, OR US	45.4231	-122.373	162.2	2008-02				15	13		0								0	20.1																									102.3		0
US1ORCC0011	BORING 1 E, OR US	45.4231	-122.373	162.2	2008-03				25	19		0								13	17.3																									168.8		21
US1ORCC0011	BORING 1 E, OR US	45.4231	-122.373	162.2	2008-04				24	14		0								13	15.7																									118.7		13
US1ORCC0011	BORING 1 E, OR US	45.4231	-122.373	162.2	2008-05				19	10		0								0	14.2																									71.8		0
US1ORCC0011	BORING 1 E, OR US	45.4231	-122.373	162.2	2008-06				12	8		0								0	15.2																									51.4		0
US1ORLN0007	SWEET HOME 5.0 SW, OR US	44.3486	-122.771	175	2008-01				20	18		2								173	53.6																									227.7		227
US1ORLN0007	SWEET HOME 5.0 SW, OR US	44.3486	-122.771	175	2008-02				19	7		0								0	16.3																									68		0
US1ORLN0007	SWEET HOME 5.0 SW, OR US	44.3486	-122.771	175	2008-03				26	16		0								0	17.3																									156.4		0
US1ORLN0007	SWEET HOME 5.0 SW, OR US	44.3486	-122.771	175	2008-04				20	13		1								30	13.2																									82.5		30
US1ORLN0007	SWEET HOME 5.0 SW, OR US	44.3486	-122.771	175	2008-05				15	6		0								0	9.9																									47.4		0
US1ORLN0007	SWEET HOME 5.0 SW, OR US	44.3486	-122.771	175	2008-06				7	3		0								0	12.7																									23.9		0
US1ORCC0010	SANDY 0.9 SE, OR US	45.3894	-122.254	318.2	2008-01				19	16		4								178	40.4																									206.6		394
US1ORCC0010	SANDY 0.9 SE, OR US	45.3894	-122.254	318.2	2008-02				16	12		0								0	23.1																									110.2		0
US1ORCC0010	SANDY 0.9 SE, OR US	45.3894	-122.254	318.2	2008-03				25	20		0								13	18.5																									183.4		26
US1ORCC0010	SANDY 0.9 SE, OR US	45.3894	-122.254	318.2	2008-04				22	14		0								13	17.3																									141.3		13
US1ORCC0010	SANDY 0.9 SE, OR US	45.3894	-122.254	318.2	2008-05				19	10		0								0	14																									91.5		0
US1ORLN0004	SCIO 4.2 SW, OR US	44.6694	-122.918	85.6	2008-01				20	18		1								89	34.5																									209.8		89
US1ORLN0004	SCIO 4.2 SW, OR US	44.6694	-122.918	85.6	2008-02				17	7		0								0	15.2																									67.4		0
US1ORLN0004	SCIO 4.2 SW, OR US	44.6694	-122.918	85.6	2008-03				25	19		0								0	14																									131.7		0
US1ORLN0004	SCIO 4.2 SW, OR US	44.6694	-122.918	85.6	2008-04				17	12		0								0	23.6																									90.6		0
US1ORLN0004	SCIO 4.2 SW, OR US	44.6694	-122.918	85.6	2008-05				12	2		0								0	4.1																									19.2		0
US1ORLN0004	SCIO 4.2 SW, OR US	44.6694	-122.918	85.6	2008-06				7	4		0								0	19.6																									32.5		0
US1ORLN0005	SCIO 2.3 SW, OR US	44.6833	-122.883	190.2	2008-01				19	17		3								51	39.6																									225.3		135
US1ORLN0005	SCIO 2.3 SW, OR US	44.6833	-122.883	190.2	2008-02				14	7		0								0	15.5																									71.1		0
US1ORLN0005	SCIO 2.3 SW, OR US	44.6833	-122.883	190.2	2008-03				24	20		0								0	14.7																									156.2		0
US1ORLN0005	SCIO 2.3 SW, OR US	44.6833	-122.883	190.2	2008-04				20	13		0								0	14																									103.6		0
US1ORLN0005	SCIO 2.3 SW, OR US	44.6833	-122.883	190.2	2008-05				12	2		0								0	4.3																									19.4		0
US1ORLN0005	SCIO 2.3 SW, OR US	44.6833	-122.883	190.2	2008-06				7	3		0								0	21.8																									33.3		0
US1ORLN0002	SWEET HOME 2.6 E, OR US	44.4077	-122.65	254.8	2008-01				20	19	5	4							165	114	49.5																									200.7		242
US1ORLN0002	SWEET HOME 2.6 E, OR US	44.4077	-122.65	254.8	2008-02				16	9	0	0							13	0	15.7																									78.2		0
US1ORLN0002	SWEET HOME 2.6 E, OR US	44.4077	-122.65	254.8	2008-03				23	17	0	0							20	20	26.2																									190		33
US1ORLN0002	SWEET HOME 2.6 E, OR US	44.4077	-122.65	254.8	2008-04				17	12		0								23	12.4																									92.9		23
US1ORLN0002	SWEET HOME 2.6 E, OR US	44.4077	-122.65	254.8	2008-05				15	8	0	0							0	0	12.7																									59.6		0
US1ORLN0002	SWEET HOME 2.6 E, OR US	44.4077	-122.65	254.8	2008-06				10	4	0	0							0	0	19.1																									48.9		0
US1ORLA0029	EUGENE 2.9 SSE, OR US	44.0144	-123.091	176.2	2008-01				19	17		0								0	36.8																									208.6		0
US1ORLA0029	EUGENE 2.9 SSE, OR US	44.0144	-123.091	176.2	2008-02				12	6		0								0	21.1																									58.3		0
US1ORLN0003	ALBANY 0.5 SE, OR US	44.611	-123.085	69.5	2008-01				19	15		2								51	41.4																									203.9		89
US1ORLN0003	ALBANY 0.5 SE, OR US	44.611	-123.085	69.5	2008-02				16	7		0								0	19.8																									62.3		0
US1ORLN0003	ALBANY 0.5 SE, OR US	44.611	-123.085	69.5	2008-03				22	13		0								0	14.2																									112		0
US1ORLN0003	ALBANY 0.5 SE, OR US	44.611	-123.085	69.5	2008-04				18	9		0								0	15.2																									66		0
US1ORLN0003	ALBANY 0.5 SE, OR US	44.611	-123.085	69.5	2008-05				8	3		0								0	5.3																									17.4		0
US1ORLN0003	ALBANY 0.5 SE, OR US	44.611	-123.085	69.5	2008-06				4	1		0								0	3.6																									27.5		0
USC00351149	BUNCOM 1 NNE, OR US	42.18	-122.985	594.1	2008-01				13	11		0								0	35.6																									128.6		0
USC00351149	BUNCOM 1 NNE, OR US	42.18	-122.985	594.1	2008-02				8	4	1	0							25	0	15.2																									42.5		0
USC00351149	BUNCOM 1 NNE, OR US	42.18	-122.985	594.1	2008-03				14	9	0	0							0	0	10.7																									52.8		0
USC00351149	BUNCOM 1 NNE, OR US	42.18	-122.985	594.1	2008-04				8	5	2	0							76	0	6.9																									29.8		0
USC00351149	BUNCOM 1 NNE, OR US	42.18	-122.985	594.1	2008-05				10	7	0	0							0	0	21.1																									56.5		0
USC00351149	BUNCOM 1 NNE, OR US	42.18	-122.985	594.1	2008-06				3	0	0	0							0	0	0.8																									2.4		0
USS0022G06S	ANNIE SPRINGS, OR US	42.87	-122.17	1831.8	2008-01		0	0	22	22	31		0	31	18	0	0	-16.2	2819		99.1	7.4		2803.7				685.5																		474.9			-3.8
USS0022G06S	ANNIE SPRINGS, OR US	42.87	-122.17	1831.8	2008-02		0	0	12	12	29		0	29	8	0	0	-12.7	3302		63.5	11.8		3352				548.3																		185.5			-0.6
USS0022G06S	ANNIE SPRINGS, OR US	42.87	-122.17	1831.8	2008-03		0	0	24	24	31		1	30	4	0	0	-17.9	3200		20.3	11		3957.8				605.8																		208.1			-1.2
USS0022G06S	ANNIE SPRINGS, OR US	42.87	-122.17	1831.8	2008-04		0	0	17	17	30		0	29	1	0	0	-14.7	3200		30.5	19		4475.9				518.1																		147.2			1.1
USS0022G06S	ANNIE SPRINGS, OR US	42.87	-122.17	1831.8	2008-05		0	0	9	9	31		0	18	0	4	0	-10.3	2794		17.8	24.8		4844.5				368.6																		73.6			6.4
USS0022G06S	ANNIE SPRINGS, OR US	42.87	-122.17	1831.8	2008-06		0	0	6	6	27		0	14	0	7	0	-2.9	1397		17.8	28.4		5131.7				287.2																		32.9			8.8
USS0018E03S	EILERTSON MEADOWS, OR US	44.87	-118.11	1679.4	2008-01		0	0	15	15	31		7	31	18	0	0	-21.9	1168		15.2	6		2827.3				743.6																		132			-5.6
USS0018E03S	EILERTSON MEADOWS, OR US	44.87	-118.11	1679.4	2008-02		0	0	11	11	29		0	29	5	0	0	-12.7	1143		10.2	10.6		3387.5				560.2																		58.3			-1
USS0018E03S	EILERTSON MEADOWS, OR US	44.87	-118.11	1679.4	2008-03		0	0	13	13	31		0	31	2	0	0	-14.2	1041		7.6	10.1		4002.3				614.8																		48			-1.5
USS0018E03S	EILERTSON MEADOWS, OR US	44.87	-118.11	1679.4	2008-04		0	0	13	13	30		0	30	0	0	0	-13.3	1118		10.2	18.4		4514.4				512.1																		53.1			1.3
USS0018E03S	EILERTSON MEADOWS, OR US	44.87	-118.11	1679.4	2008-05		0	0	12	12	13		0	11	0	4	0	-6	610		17.8	27.3		4853.4				339																		96.6			7.4
USS0018E03S	EILERTSON MEADOWS, OR US	44.87	-118.11	1679.4	2008-06		0.5	0.5	7	7	0		0	4	0	7	0	-1.8	0		12.7	28.3		5108.2				254.8																		40.5			9.9
US1ORLA0027	JUNCTION CITY 9.8 SW, OR US	44.1221	-123.351	176.8	2008-01				19	14		0								0	33.5																									294.5		0
US1ORLA0027	JUNCTION CITY 9.8 SW, OR US	44.1221	-123.351	176.8	2008-02																																									82.6
US1ORLA0027	JUNCTION CITY 9.8 SW, OR US	44.1221	-123.351	176.8	2008-03				21	13		0								0	30																									170.2		0
US1ORLA0027	JUNCTION CITY 9.8 SW, OR US	44.1221	-123.351	176.8	2008-04				16	11		0								0	13																									66.4		0
US1ORLA0027	JUNCTION CITY 9.8 SW, OR US	44.1221	-123.351	176.8	2008-05																																									9.6
US1ORLA0027	JUNCTION CITY 9.8 SW, OR US	44.1221	-123.351	176.8	2008-06				7	2		0								0	9.7																									14.8		0
USR0000OZIM	ZIM OREGON, OR US	42.685	-122.39	1246.3	2008-01		0	0					0	27	9	0	0	-7.8				13.9		1935.6				543.7																					0.8
USR0000OZIM	ZIM OREGON, OR US	42.685	-122.39	1246.3	2008-02		0	0					0	16	4	0	0	-6.7				18.3		2356.6				421																					3.8
USR0000OZIM	ZIM OREGON, OR US	42.685	-122.39	1246.3	2008-03		0	0					0	25	0	0	0	-10				17.2		2828.2				471.6																					3.1
USR0000OZIM	ZIM OREGON, OR US	42.685	-122.39	1246.3	2008-04		0	0					0	23	0	2	0	-5.6				22.8		3217.1				388.9																					4.6
USR0000OZIM	ZIM OREGON, OR US	42.685	-122.39	1246.3	2008-05		15.5	15.5					0	8	0	7	1	-3.3				33.3		3475.5				258.4																					10.5
USR0000OZIM	ZIM OREGON, OR US	42.685	-122.39	1246.3	2008-06		36.6	21.1					0	1	0	18	2	0				35.6		3642				166.5																					13.5
US1ORLA0026	EUGENE 2.6 ENE, OR US	44.0706	-123.066	129.5	2008-01				20	16		0								0	40.6																									183.8		0
US1ORLA0026	EUGENE 2.6 ENE, OR US	44.0706	-123.066	129.5	2008-02				16	3		0								0	18.3																									47.6		0
US1ORLA0026	EUGENE 2.6 ENE, OR US	44.0706	-123.066	129.5	2008-03				24	16		0								0	15.7																									116		0
US1ORLA0026	EUGENE 2.6 ENE, OR US	44.0706	-123.066	129.5	2008-04				19	9		0								0	12.7																									53.9		0
US1ORLA0026	EUGENE 2.6 ENE, OR US	44.0706	-123.066	129.5	2008-05				12	3		0								0	6.4																									26.2		0
US1ORLA0026	EUGENE 2.6 ENE, OR US	44.0706	-123.066	129.5	2008-06				9	2		0								0	9.1																									19.4		0
US1ORLA0025	SPRINGFIELD 5.9 NNE, OR US	44.1261	-122.914	157.9	2008-01				17	14		0								13	20.6																									248.1		13
US1ORLA0025	SPRINGFIELD 5.9 NNE, OR US	44.1261	-122.914	157.9	2008-02						1	0							25	0																												0
US1ORLA0025	SPRINGFIELD 5.9 NNE, OR US	44.1261	-122.914	157.9	2008-04				16	12	2	2							51	51	11.7																									85.6		76
US1ORLA0025	SPRINGFIELD 5.9 NNE, OR US	44.1261	-122.914	157.9	2008-05																																									29.1
US1ORLA0025	SPRINGFIELD 5.9 NNE, OR US	44.1261	-122.914	157.9	2008-06				7	2	0	0							0	0	17.3																									29.5		0
USS0023G09S	KING MOUNTAIN, OR US	42.72	-123.2	1322.8	2008-01		0	0	15	15	31		0	22	7	0	0	-6.4	1524		68.6	11.7		2143.6				554.7																		294.6			0.4
USS0023G09S	KING MOUNTAIN, OR US	42.72	-123.2	1322.8	2008-02		0	0	12	12	29		0	13	3	0	0	-5.9	1753		25.4	13.7		2580.8				437.2																		104.1			3.3
USS0023G09S	KING MOUNTAIN, OR US	42.72	-123.2	1322.8	2008-03		0	0	16	16	31		0	21	0	0	0	-6.5	1194		17.8	13.6		3081.4				500.6																		134.3			2.2
USS0023G09S	KING MOUNTAIN, OR US	42.72	-123.2	1322.8	2008-04		0	0	16	16	30		0	20	0	0	0	-5.3	1092		22.9	20.2		3525				443.6																		103.9			3.6
USS0023G09S	KING MOUNTAIN, OR US	42.72	-123.2	1322.8	2008-05		8.2	8.2	8	8	15		0	5	0	4	0	-1.5	686		17.8	29.6		3826.4				301.4																		58.4			8.6
USS0023G09S	KING MOUNTAIN, OR US	42.72	-123.2	1322.8	2008-06		20.2	12	2	2	0		0	1	0	6	0	-0.5	0		5.1	30.5		4035.8				209.4																		7.6			11.8
US1ORLA0024	PLEASANT HILL 3 SE, OR US	43.9499	-122.885	199.3	2008-01				18	17		3								97	52.6																									222.9		217
US1ORLA0024	PLEASANT HILL 3 SE, OR US	43.9499	-122.885	199.3	2008-02				15	6		0								0	21.3																									61.2		0
US1ORLA0024	PLEASANT HILL 3 SE, OR US	43.9499	-122.885	199.3	2008-03				21	18		0								8	19.6																									156.9		16
US1ORLA0024	PLEASANT HILL 3 SE, OR US	43.9499	-122.885	199.3	2008-04				15	11		1								48	10.4																									74.3		61
US1ORLA0024	PLEASANT HILL 3 SE, OR US	43.9499	-122.885	199.3	2008-05				9	6		0								0	10.9																									37.5		0
US1ORLA0024	PLEASANT HILL 3 SE, OR US	43.9499	-122.885	199.3	2008-06				9	2		0								0	10.7																									26.3		0
US1ORLA0023	SPRINGFIELD 10.0 NNE, OR US	44.189	-122.91	289.6	2008-01				18	16		4								193	52.1																									323.5		399
US1ORLA0023	SPRINGFIELD 10.0 NNE, OR US	44.189	-122.91	289.6	2008-02				13	5	5	1							127	25	33.8																									129.2		33
US1ORLA0023	SPRINGFIELD 10.0 NNE, OR US	44.189	-122.91	289.6	2008-03				20	18	0	0							13	13	27.2																									214.2		33
US1ORLA0023	SPRINGFIELD 10.0 NNE, OR US	44.189	-122.91	289.6	2008-05				11	6		0								0	7.9																									36.2		0
US1ORLA0023	SPRINGFIELD 10.0 NNE, OR US	44.189	-122.91	289.6	2008-06				10	3		0								0	8.9																									44.9		0
US1ORLA0022	EUGENE 4.3 NNW, OR US	44.1117	-123.138	116.7	2008-01				19	13		0								0	32.3																									174.5		0
US1ORLA0022	EUGENE 4.3 NNW, OR US	44.1117	-123.138	116.7	2008-03				18	17		0								0	17																									126.4		0
USS0018D06S	LUCKY STRIKE, OR US	45.27	-118.85	1514.9	2008-01		0	0	17	17	26		0	29	14	0	0	-16.8	991		17.8	5.8		2526.3				638.8																		111.5			-3
USS0018D06S	LUCKY STRIKE, OR US	45.27	-118.85	1514.9	2008-02		0	0	8	8	29		0	27	6	0	0	-9	991		7.6	11.2		3036				509.7																		40.5			0.8
USS0018D06S	LUCKY STRIKE, OR US	45.27	-118.85	1514.9	2008-03		0	0	15	15	31		0	29	1	0	0	-9.2	787		12.7	12.4		3595.3				559.3																		68.3			0.3
USS0018D06S	LUCKY STRIKE, OR US	45.27	-118.85	1514.9	2008-04		0	0	13	13	30		0	26	0	0	0	-9.4	737		7.6	19.5		4076.6				481.3																		48			2.3
USS0018D06S	LUCKY STRIKE, OR US	45.27	-118.85	1514.9	2008-05		1.2	1.2	9	9	5		0	6	0	4	0	-3.6	254		17.8	25.6		4390.6				314																		73.7			8.2
USS0018D06S	LUCKY STRIKE, OR US	45.27	-118.85	1514.9	2008-06		8.4	7.2	6	6	0		0	3	0	5	0	-2.4	0		17.8	29.4		4635.4				244.8																		48.1			10.4
US1ORLA0021	CRESWELL 2.4 N, OR US	43.9533	-123.017	157.3	2008-02																																									54.7
US1ORLA0021	CRESWELL 2.4 N, OR US	43.9533	-123.017	157.3	2008-03																																									120.3
US1ORLA0021	CRESWELL 2.4 N, OR US	43.9533	-123.017	157.3	2008-04				17	9		0								0	8.4																									58.2		0
US1ORLA0021	CRESWELL 2.4 N, OR US	43.9533	-123.017	157.3	2008-05				9	5		0								0	6.4																									26.2		0
US1ORLA0021	CRESWELL 2.4 N, OR US	43.9533	-123.017	157.3	2008-06				8	2		0								0	7.6																									19.3		0
US1ORLA0020	ELMIRA 1.1 NNW, OR US	44.0828	-123.362	128.6	2008-01				18	14		1								191	38.1																									282.9		212
US1ORLA0020	ELMIRA 1.1 NNW, OR US	44.0828	-123.362	128.6	2008-02				13	7	2	0							25	0	14.2																									71.1		0
US1ORLA0020	ELMIRA 1.1 NNW, OR US	44.0828	-123.362	128.6	2008-03				22	15	0	0							0	0	23.9																									159.8		0
US1ORLA0020	ELMIRA 1.1 NNW, OR US	44.0828	-123.362	128.6	2008-04				16	9	0	0							13	13	11.7																									58.9		13
US1ORLA0020	ELMIRA 1.1 NNW, OR US	44.0828	-123.362	128.6	2008-05				8	1	0	0							0	0	2.5																									9.1		0
US1ORLA0020	ELMIRA 1.1 NNW, OR US	44.0828	-123.362	128.6	2008-06				7	2		0								0	7.9																									16		0
USC00353014	FORT CLATSOP NATIONAL MEM., OR US	46.1358	-123.878	12.8	2008-01		0	0	22	19	0	0	0	16	0	0	0	-3.3	0	0	29.2	10.6		1639.1				442.4																		265.5		0	4.1
USC00353014	FORT CLATSOP NATIONAL MEM., OR US	46.1358	-123.878	12.8	2008-02		0	0	23	14	0	0	0	4	0	0	0	-0.6	0	0	44.7	15		1977.3				338.2																		166.3		0	6.3
USC00353014	FORT CLATSOP NATIONAL MEM., OR US	46.1358	-123.878	12.8	2008-03		0	0	26	22	0	0	0	5	0	0	0	-1.1	0	0	29.7	14.4		2339				361.7																		258		0	6.2
USC00353014	FORT CLATSOP NATIONAL MEM., OR US	46.1358	-123.878	12.8	2008-04		0	0	21	14	0	0	0	5	0	2	0	-1.1	0	0	25.1	25.6		2642.5				303.5																		156.3		0	7.5
USC00353014	FORT CLATSOP NATIONAL MEM., OR US	46.1358	-123.878	12.8	2008-05		3	3	20	9	0	0	0	0	0	2	0	3.3	0	0	24.9	28.3		2840.9				198.4																		76.6		0	11.5
USC00353014	FORT CLATSOP NATIONAL MEM., OR US	46.1358	-123.878	12.8	2008-06		7.5	4.5	9	7	0	0	0	0	0	2	0	6.1	0	0	24.9	31.7		3020.1				179.2																		82.5		0	12.5
USR0000OPEB	PEBBLE OREGON, OR US	44.2333	-121.983	1085.1	2008-01		0	0					0	31	4	0	0	-15				13.3		2164.7				575.4																					-0.2
USR0000OPEB	PEBBLE OREGON, OR US	44.2333	-121.983	1085.1	2008-02		0	0					0	29	1	0	0	-7.8				20.6		2591.3				426.6																					3.6
USR0000OPEB	PEBBLE OREGON, OR US	44.2333	-121.983	1085.1	2008-03		0	0					0	29	1	0	0	-7.8				18.9		3087.4				496.1																					2.3
USR0000OPEB	PEBBLE OREGON, OR US	44.2333	-121.983	1085.1	2008-04		0	0					0	26	0	3	0	-10.6				26.1		3509.9				422.5																					4.3
USR0000OPEB	PEBBLE OREGON, OR US	44.2333	-121.983	1085.1	2008-05		1.9	1.9					0	5	0	6	1	-2.2				33.3		3792				282.1																					9.3
USR0000OPEB	PEBBLE OREGON, OR US	44.2333	-121.983	1085.1	2008-06		12.5	10.6					0	4	0	16	1	-0.6				35.6		4004.2				212.2																					11.6
USR0000ORID	RIDDLE MOUNTAIN OREGON, OR US	43.1006	-118.498	1936.1	2008-01		0	0					0	29	16	0	0	-14.4				8.3		2272.1				601.4																					-4
USR0000ORID	RIDDLE MOUNTAIN OREGON, OR US	43.1006	-118.498	1936.1	2008-02		0	0					0	26	7	0	0	-9.4				12.8		2759.9				487.8																					0.4
USR0000ORID	RIDDLE MOUNTAIN OREGON, OR US	43.1006	-118.498	1936.1	2008-03		0	0					0	28	5	0	0	-12.8				13.9		3315.5				555.6																					-0.2
USR0000ORID	RIDDLE MOUNTAIN OREGON, OR US	43.1006	-118.498	1936.1	2008-04		0	0					0	26	3	0	0	-10.6				20		3813.2				497.7																					1.7
USR0000ORID	RIDDLE MOUNTAIN OREGON, OR US	43.1006	-118.498	1936.1	2008-05		11.1	11.1					0	10	0	4	0	-6.1				29.4		4113.6				300.4																					9
USR0000ORID	RIDDLE MOUNTAIN OREGON, OR US	43.1006	-118.498	1936.1	2008-06		33	21.9					0	7	0	17	1	-2.2				33.3		4275.4				161.8																					13.7
USC00356883	PRINEVILLE, OR US	44.3005	-120.841	876.6	2008-01																																									26.4
USC00356883	PRINEVILLE, OR US	44.3005	-120.841	876.6	2008-02						5	1							51	25																										11		50
USC00356883	PRINEVILLE, OR US	44.3005	-120.841	876.6	2008-03						0	0							0	5																										13.6		11
USC00356883	PRINEVILLE, OR US	44.3005	-120.841	876.6	2008-04						1	1							25	25																												30
USC00356883	PRINEVILLE, OR US	44.3005	-120.841	876.6	2008-05						0	0							0	0																										28.5		0
USC00356883	PRINEVILLE, OR US	44.3005	-120.841	876.6	2008-06						0	0							0	0																												0
USW00024130	BAKER CITY AIRPORT, OR US	44.843	-117.81	1025	2008-01	3.7	0	0	13	1			5	30	20	0	0	-26.1			3.8	4.4		2608.8				760.6																		12.8			-6.2
USW00024130	BAKER CITY AIRPORT, OR US	44.843	-117.81	1025	2008-02	2.3	0	0	10	1			0	29	6	0	0	-13.9			2.8	9.4		3206.2				597.4																		9.7			-2.3
USW00024130	BAKER CITY AIRPORT, OR US	44.843	-117.81	1025	2008-03	2.8	0	0	12	2			0	30	0	0	0	-12.2			2.5	12.2		3746.3				540.1																		16			0.9
USW00024130	BAKER CITY AIRPORT, OR US	44.843	-117.81	1025	2008-04	3.2	0	0	9	2			0	27	0	3	0	-10			2.8	23.9		4194				447.7																		14			3.4
USW00024130	BAKER CITY AIRPORT, OR US	44.843	-117.81	1025	2008-05	3.3	1.7	1.7	12	5			0	9	0	6	1	-7.8			32	32.8		4425.5				231.5																		54.5			10.9
USW00024130	BAKER CITY AIRPORT, OR US	44.843	-117.81	1025	2008-06	2.7	12.3	10.6	8	5			0	3	0	18	2	-0.6			9.4	35		4580.2				154.7																		24			13.5
US1ORDG0009	ROSEBURG 2 SW, OR US	43.2125	-123.384	144.2	2008-01				19	14		1								53	42.7																									234.5		63
US1ORDG0009	ROSEBURG 2 SW, OR US	43.2125	-123.384	144.2	2008-02				15	3		0								0	32																									62.4		0
US1ORDG0009	ROSEBURG 2 SW, OR US	43.2125	-123.384	144.2	2008-03				21	12		0								0	18																									106.1		0
US1ORDG0009	ROSEBURG 2 SW, OR US	43.2125	-123.384	144.2	2008-04				14	6		0								5	10.2																									44.5		5
US1ORDG0009	ROSEBURG 2 SW, OR US	43.2125	-123.384	144.2	2008-05																																									34.7
US1ORDG0009	ROSEBURG 2 SW, OR US	43.2125	-123.384	144.2	2008-06				6	1		0								0	3.6																									6.4		0
USC00356405	OWYHEE DAM, OR US	43.6501	-117.247	731.5	2008-01		0	0	13	2	6	4	0	28	8	0	0	-17.2	127	122	6.4	12.8		1811.3				578.4																		18.8		239	-2.3
USC00356405	OWYHEE DAM, OR US	43.6501	-117.247	731.5	2008-02		0	0	6	4	5	2	0	26	0	0	0	-11.1	76	76	4.3	14.4		2259.4				448.1																		16.7		145	2.4
USC00356405	OWYHEE DAM, OR US	43.6501	-117.247	731.5	2008-03		0	0	8	1	1	0	0	24	0	0	0	-10	25	18	4.1	16.7		2677.8				418.4																		10.8		18	4.4
USC00356405	OWYHEE DAM, OR US	43.6501	-117.247	731.5	2008-04		0	0	3	0	0	0	0	21	0	7	0	-9.4	0	0	1.5	28.9		3010.2				332.4																		2.5		0	7.3
USC00356405	OWYHEE DAM, OR US	43.6501	-117.247	731.5	2008-05		22.5	22.5	7	2	0	0	0	5	0	21	4	-3.3	0	0	8.9	36.1		3134.6				124.4																		15.1		0	14.8
USC00357857	SISTERS, OR US	44.2842	-121.549	969.3	2008-01				5	5		0			11	0	0			0	9.9	10.6																								52.7		0
USC00357857	SISTERS, OR US	44.2842	-121.549	969.3	2008-02			0	4	3	1	1	0	22	2	0	0	-9.4	76	114	5.3	17.2						399.5																		16.7		114	1.8
USC00357857	SISTERS, OR US	44.2842	-121.549	969.3	2008-03			0	9	7		0	0	25	1	0	0	-11.1		0	4.8	16.7						447.4																		27.1		0	2
USC00357857	SISTERS, OR US	44.2842	-121.549	969.3	2008-04			0	2	2	1	0	0	24	0	4	0	-9.4	25	0	12.7	25						372.9																		15.7		0	4.1
USC00357857	SISTERS, OR US	44.2842	-121.549	969.3	2008-05			8.7			0	0	0	6	0	9	2	-5.6	0	0		33.9						206.8																				0	11.5
USC00357857	SISTERS, OR US	44.2842	-121.549	969.3	2008-06			13.9			0	0	0	11	0	20	3	-8.9	0	0		35.6						160.8																				0	12.9
US1ORDG0017	OAKLAND 6.9 NNW, OR US	43.51	-123.362	304.5	2008-02				16	9		0								8	30																									101.2		8
US1ORDG0017	OAKLAND 6.9 NNW, OR US	43.51	-123.362	304.5	2008-03				24	17		0								8	19.1																									165.9		8
US1ORDG0017	OAKLAND 6.9 NNW, OR US	43.51	-123.362	304.5	2008-04				17	15		1								51	11.7																									96.4		69
US1ORDG0017	OAKLAND 6.9 NNW, OR US	43.51	-123.362	304.5	2008-05				12	3		0								0	5.3																									21.8		0
US1ORDG0017	OAKLAND 6.9 NNW, OR US	43.51	-123.362	304.5	2008-06				8	3		0								0	16																									30.2		0
US1ORDG0016	TENMILE 1.8 NE, OR US	43.1099	-123.547	213.4	2008-02				12	5		0								0	34																									82		0
US1ORDG0016	TENMILE 1.8 NE, OR US	43.1099	-123.547	213.4	2008-03				20	14		0								0	23.4																									137		0
US1ORDG0016	TENMILE 1.8 NE, OR US	43.1099	-123.547	213.4	2008-04				15	11		0								0	9.4																									67.4		0
US1ORDG0016	TENMILE 1.8 NE, OR US	43.1099	-123.547	213.4	2008-05				8	5		0								0	11.4																									24.1		0
US1ORDG0016	TENMILE 1.8 NE, OR US	43.1099	-123.547	213.4	2008-06				3	1		0								0	8.4																									10.2		0
US1ORDG0013	RIDDLE 2.4 SE, OR US	42.9246	-123.335	233.8	2008-02																																									44.1
US1ORDG0013	RIDDLE 2.4 SE, OR US	42.9246	-123.335	233.8	2008-03																																									84.5
US1ORDG0013	RIDDLE 2.4 SE, OR US	42.9246	-123.335	233.8	2008-05				11	4		0								0	7.6																									28.5		0
US1ORDG0013	RIDDLE 2.4 SE, OR US	42.9246	-123.335	233.8	2008-06				5	1		0								0	4.8																									7.9		0
US1ORDG0012	IDLEYLD PARK 4 ESE, OR US	43.3087	-122.94	496.2	2008-01				19	16		3								140	35.1																									297		229
US1ORDG0015	ROSEBURG 4.9 NW, OR US	43.2644	-123.434	119.5	2008-02				18	5		0								0	29.2																									61.8		0
US1ORDG0015	ROSEBURG 4.9 NW, OR US	43.2644	-123.434	119.5	2008-03				21	12		0								0	23.6																									111.4		0
US1ORDG0015	ROSEBURG 4.9 NW, OR US	43.2644	-123.434	119.5	2008-04				14	8		0								0	7.6																									41.8		0
US1ORDG0015	ROSEBURG 4.9 NW, OR US	43.2644	-123.434	119.5	2008-05				8	4		0								0	5.6																									22.9		0
US1ORDG0015	ROSEBURG 4.9 NW, OR US	43.2644	-123.434	119.5	2008-06				6	1		0								0	5.3																									8.6		0
USC00355681	MOLALLA 7 NE, OR US	45.1783	-122.506	197.2	2008-01		0	0	20	17			0	18	0	0	0	-6.1			47.2	13.9		1520.7				464.4																		203.3			3.4
USC00355681	MOLALLA 7 NE, OR US	45.1783	-122.506	197.2	2008-02		0	0	17	5	0	0	0	3	0	0	0	-1.7	0	0	12.2	18.9		1847.8				327.1																		55.2		0	7.1
USC00355681	MOLALLA 7 NE, OR US	45.1783	-122.506	197.2	2008-03		0	0	23	15	1	0	0	7	0	0	0	-1.1	25	13	24.9	18.9		2210.6				362.8																		144		18	6.6
USC00355681	MOLALLA 7 NE, OR US	45.1783	-122.506	197.2	2008-04		0	0	21	15	2	0	0	4	0	3	0	-1.7	25	18	24.1	27.8		2512				301.4																		114.4		33	8.3
USC00355681	MOLALLA 7 NE, OR US	45.1783	-122.506	197.2	2008-05		25.3	25.3	17	10	0	0	0	0	0	10	3	2.8	0	0	12.4	37.8		2672.6				160.6																		65.6		0	13.8
USC00355681	MOLALLA 7 NE, OR US	45.1783	-122.506	197.2	2008-06		47.9	22.6	9	4	0	0	0	0	0	16	1	5.6	0	0	13.5	38.9		2784.4				111.8																		36.2		0	15.4
USW00094236	KLAMATH FALLS INTERNATIONAL AIRPORT, OR US	42.147	-121.726	1244.4	2008-01	3.7	0	0	14	6			1	30	14	0	0	-18.2			15	6.7		2382.1				698.7																		54.4			-4.2
USW00094236	KLAMATH FALLS INTERNATIONAL AIRPORT, OR US	42.147	-121.726	1244.4	2008-02	2.4	0	0	8	2			0	29	3	0	0	-17.7			3.6	8.9		2985.5				603.4																		11.9			-2.5
USW00094236	KLAMATH FALLS INTERNATIONAL AIRPORT, OR US	42.147	-121.726	1244.4	2008-03	2.6	0	0	9	1			0	28	0	0	0	-11			5.6	15		3503.6				518.1																		12.1			1.6
USW00094236	KLAMATH FALLS INTERNATIONAL AIRPORT, OR US	42.147	-121.726	1244.4	2008-04	3.3	0	0	6	0			0	29	0	3	0	-7.7			2	23.3		3925.2				421.6																		4.2			4.3
USW00094236	KLAMATH FALLS INTERNATIONAL AIRPORT, OR US	42.147	-121.726	1244.4	2008-05	3.2	6.3	6.3	9	4			0	9	0	9	2	-8.2			17	32.8		4166.6				241.4																		50.4			10.8
USW00094236	KLAMATH FALLS INTERNATIONAL AIRPORT, OR US	42.147	-121.726	1244.4	2008-06	2.9	20.8	14.5	1	0			0	6	0	21	2	-1.6			1.5	33.9		4311.3				144.7																		1.5			14
US1ORDG0011	GLENDALE 1.6 SE, OR US	42.7216	-123.404	512.7	2008-02				12	4		0								13	14.5																									71.7		13
US1ORDG0011	GLENDALE 1.6 SE, OR US	42.7216	-123.404	512.7	2008-03																																									104.3
US1ORDG0011	GLENDALE 1.6 SE, OR US	42.7216	-123.404	512.7	2008-05				9	3		0								0	10.7																									30.7		0
US1ORJC0031	SHADY COVE 0.6 SSW, OR US	42.6038	-122.824	450.8	2008-02				5	5		1								51	19.1																									41.9		51
US1ORJC0031	SHADY COVE 0.6 SSW, OR US	42.6038	-122.824	450.8	2008-03				13	11		0								13	7.6																									56.5		13
US1ORJC0031	SHADY COVE 0.6 SSW, OR US	42.6038	-122.824	450.8	2008-04				6	5		0								0	6.4																									20.3		0
US1ORJC0031	SHADY COVE 0.6 SSW, OR US	42.6038	-122.824	450.8	2008-05				6	6		0								0	8.9																									24		0
US1ORDG0010	GLIDE 1.1 SE, OR US	43.2957	-123.079	283.5	2008-01				19	15		3								267	27.9																									168.6		389
US1ORDG0010	GLIDE 1.1 SE, OR US	43.2957	-123.079	283.5	2008-02				16	7		0								0	26.4																									70.8		0
US1ORDG0010	GLIDE 1.1 SE, OR US	43.2957	-123.079	283.5	2008-03				20	16		0								3	17																									144.1		6
US1ORDG0010	GLIDE 1.1 SE, OR US	43.2957	-123.079	283.5	2008-04				15	11		1								114	13.5																									67.7		122
US1ORDG0010	GLIDE 1.1 SE, OR US	43.2957	-123.079	283.5	2008-05				11	5		0								0	9.9																									36.2		0
US1ORDG0010	GLIDE 1.1 SE, OR US	43.2957	-123.079	283.5	2008-06				6	2		0								0	10.9																									21.4		0
USC00352292	DETROIT DAM, OR US	44.7241	-122.255	371.9	2008-01		0	0	20	19		7	0	24	0	0	0	-7.2		249	49.8	7.2		1730.6				473.7																		358.2		841	0.8
USC00352292	DETROIT DAM, OR US	44.7241	-122.255	371.9	2008-02		0	0	16	14	10	2	0	20	0	0	0	-1.7	305	81	36.6	12.2		2138				407.4																		178		165	3.7
USC00352292	DETROIT DAM, OR US	44.7241	-122.255	371.9	2008-03		0	0	24	21	0	2	0	17	0	0	0	-6.7	0	81	29.2	16.7		2545.3				407.3																		316.6		154	3.8
USC00352292	DETROIT DAM, OR US	44.7241	-122.255	371.9	2008-04		0	0	20	18	0	0	0	14	0	1	0	-3.3	0	13	27.7	21.1		2914.2				368.9																		229.8		21	5.7
USC00352292	DETROIT DAM, OR US	44.7241	-122.255	371.9	2008-05		1.3	1.3	17	11	0	0	0	2	0	10	0	-1.1	0	0	35.6	29.4		3124.2				210																		136.9		0	11
USC00352292	DETROIT DAM, OR US	44.7241	-122.255	371.9	2008-06		11.9	10.6	10	9	0	0	0	0	0	17	1	3.3	0	0	35.6	36.1		3272.7				148.5																		122.7		0	13.7
USR0000OAGN	AGNESS OREGON, OR US	42.5522	-124.058	75.3	2008-01										0	9	0					30.6
USR0000OAGN	AGNESS OREGON, OR US	42.5522	-124.058	75.3	2008-02			0					0	2	0	2	0	-0.6				24.4						269.6																					8.7
USR0000OAGN	AGNESS OREGON, OR US	42.5522	-124.058	75.3	2008-03			0					0	5	0	2	0	-1.7				21.7						306.7																					8.4
USR0000OAGN	AGNESS OREGON, OR US	42.5522	-124.058	75.3	2008-04			0					0	5	0	10	0	-1.7				31.1						246.5																					10.1
USR0000OAGN	AGNESS OREGON, OR US	42.5522	-124.058	75.3	2008-05			30					0	0	0	18	5	2.2				39.4						117.5																					15.5
USC00355204	MAPLETON, OR US	44.0366	-123.863	5.2	2008-01		0	0	21	19	0	0	0	18	0	0	0	-6.1	0	0	57.9	11.7		1535.4				453.9																		442.5		0	3.7
USC00355204	MAPLETON, OR US	44.0366	-123.863	5.2	2008-02		0	0	16	15	0	0	0	7	0	0	0	-1.7	0	0	35.3	19.4		1866				330.6																		187.7		0	6.9
USC00355204	MAPLETON, OR US	44.0366	-123.863	5.2	2008-03		0	0	26	18	0	0	0	14	0	0	0	-1.7	0	0	45.2	18.3		2228.2				362.2																		264.2		0	6.6
USC00355204	MAPLETON, OR US	44.0366	-123.863	5.2	2008-04		0	0	22	16	0	1	0	6	0	3	0	-2.8	0	33	25.1	26.1		2538.4				310.2																		186.5		33	8
USC00355204	MAPLETON, OR US	44.0366	-123.863	5.2	2008-05				7	2	0	0							0	0	7.1																									14.2		0
USC00356532	PELTON DAM, OR US	44.7246	-121.246	452.3	2008-02				4	0	0	0							0	0	2.3																									4.7		0
USC00356532	PELTON DAM, OR US	44.7246	-121.246	452.3	2008-03			0	6	1	0	0	0	23	0	0	0	-6.1	0	0	4.1	20.6						392.4																		9		0	5.3
USC00356532	PELTON DAM, OR US	44.7246	-121.246	452.3	2008-04			0	5	2	0	0	0	22	0	6	0	-5.6	0	0	4.3	27.8						336.8																		10.9		0	7.1
USC00356532	PELTON DAM, OR US	44.7246	-121.246	452.3	2008-05			25.5	8	3	0	0	0	2	0	15	4	-2.2	0	0	6.6	37.8						153.5																		22.8		0	14.2
USC00356532	PELTON DAM, OR US	44.7246	-121.246	452.3	2008-06			39.2	4	3	0	0	0	0	0	21	5	1.1	0	0	6.4	40.6						71.9																		16		0	17.2
USC00352173	DAYVILLE 8 NW, OR US	44.5563	-119.645	688.8	2008-01							3								89																										26.3		214
USC00352173	DAYVILLE 8 NW, OR US	44.5563	-119.645	688.8	2008-02							0								13																										2.9		26
USC00352173	DAYVILLE 8 NW, OR US	44.5563	-119.645	688.8	2008-03			0	10	1	0	0	0	20	0	0	0	-6.1	0	0	4.3	20						367.6																		20.8		0	5.2
USC00352173	DAYVILLE 8 NW, OR US	44.5563	-119.645	688.8	2008-04			0	8	2	0	0	0	19	0	5	0	-8.9	0	0	2.8	30						283.7																		14.4		0	7
USC00352173	DAYVILLE 8 NW, OR US	44.5563	-119.645	688.8	2008-05				7	2	0	0							0	0	8.9																									25.9		0
USC00352173	DAYVILLE 8 NW, OR US	44.5563	-119.645	688.8	2008-06				4	2	0	0							0	0	13																									17.9		0
US1ORGL0001	CONDON 5.5 W, OR US	45.25	-120.3	919	2008-04				9	3		0								23	8.1																									22.8		23
USC00353029	FORT ROCK, OR US	43.3572	-121.052	1318.6	2008-05						0	0							0	0																										71.1		0
USC00353029	FORT ROCK, OR US	43.3572	-121.052	1318.6	2008-06						0	0							0	0																										1.3		0
USS0020G09S	STRAWBERRY, OR US	42.13	-120.84	1758.7	2008-01		0	0	19	19	31		0	31	13	0	0	-13.7	787		22.9	10.7		2306.8				644.2																		142.1			-2.4
USS0020G09S	STRAWBERRY, OR US	42.13	-120.84	1758.7	2008-02		0	0	15	15	29		0	28	1	0	0	-11.1	991		20.3	15.1		2807.2				500.4																		73.4			1.1
USS0020G09S	STRAWBERRY, OR US	42.13	-120.84	1758.7	2008-03		0	0	13	13	31		0	28	0	0	0	-13.6	533		7.6	13.6		3344.6				537.4																		40.2			1
USS0020G09S	STRAWBERRY, OR US	42.13	-120.84	1758.7	2008-04		0	0	5	5	11		0	26	0	0	0	-9.3	254		5.1	20.4		3799				454.4																		15.1			3.2
USS0020G09S	STRAWBERRY, OR US	42.13	-120.84	1758.7	2008-05		1.6	1.6	7	7	2		0	8	0	5	0	-5.9	25		22.9	29.6		4093.8				294.8																		63.6			8.9
USS0020G09S	STRAWBERRY, OR US	42.13	-120.84	1758.7	2008-06		7.3	5.7	0	0	0		0	7	0	16	0	-2.6	0		0	29.7		4277.8				184																		0			12.4
US1ORDG0028	ROSEBURG 3.8 SSW, OR US	43.1682	-123.386	146.3	2008-04				14	8		0								0	8.1																									45.3		0
US1ORDG0028	ROSEBURG 3.8 SSW, OR US	43.1682	-123.386	146.3	2008-05				8	7		0								0	13																									42.6		0
US1ORDG0028	ROSEBURG 3.8 SSW, OR US	43.1682	-123.386	146.3	2008-06				4	1		0								0	5.6																									8.5		0
US1ORDG0027	OAKLAND 0.1 NNE, OR US	43.4248	-123.294	141.7	2008-02				15	7		0								0	41.9																									86.9		0
US1ORDG0027	OAKLAND 0.1 NNE, OR US	43.4248	-123.294	141.7	2008-03				21	17		0								0	22.9																									129.7		0
US1ORDG0027	OAKLAND 0.1 NNE, OR US	43.4248	-123.294	141.7	2008-04				16	11		0								0	8.9																									51.3		0
US1ORDG0027	OAKLAND 0.1 NNE, OR US	43.4248	-123.294	141.7	2008-05				9	2		0								0	4.8																									17.9		0
US1ORDG0027	OAKLAND 0.1 NNE, OR US	43.4248	-123.294	141.7	2008-06				7	3		0								0	8.1																									17.5		0
US1ORDG0029	ROSEBURG 6.0 SSW, OR US	43.1398	-123.404	152.4	2008-03				21	11		0								0	16.5																									100		0
US1ORDG0029	ROSEBURG 6.0 SSW, OR US	43.1398	-123.404	152.4	2008-04				14	8		0								0	6.9																									42.8		0
US1ORDG0029	ROSEBURG 6.0 SSW, OR US	43.1398	-123.404	152.4	2008-05				11	4		0								0	20.3																									42.5		0
US1ORDG0029	ROSEBURG 6.0 SSW, OR US	43.1398	-123.404	152.4	2008-06				5	2		0								0	6.9																									13.8		0
USR0000OGRM	GRASSY MOUNTAIN OREGON, OR US	42.6261	-117.395	1389.9	2008-01		0	0					2	31	11	0	0	-17.8				5.6		2144.5				667.9																					-3.2
USR0000OGRM	GRASSY MOUNTAIN OREGON, OR US	42.6261	-117.395	1389.9	2008-02		0	0					0	26	3	0	0	-11.1				14.4		2644.3				499.8																					1.1
USR0000OGRM	GRASSY MOUNTAIN OREGON, OR US	42.6261	-117.395	1389.9	2008-03		0	0					0	24	0	0	0	-8.9				16.7		3126.7				482.4																					2.8
USR0000OGRM	GRASSY MOUNTAIN OREGON, OR US	42.6261	-117.395	1389.9	2008-04		0	0					0	25	0	4	0	-7.2				24.4		3521.5				394.8																					5.2
USR0000OGRM	GRASSY MOUNTAIN OREGON, OR US	42.6261	-117.395	1389.9	2008-05		15.1	15.1					0	3	0	9	2	-5				32.8		3737.8				216.3																					11.8
USR0000OGRM	GRASSY MOUNTAIN OREGON, OR US	42.6261	-117.395	1389.9	2008-06		62.1	47					0	1	0	21	5	0				37.8		3831.9				94.1																					16.8
US1ORDG0026	GLIDE 2.9 SSW, OR US	43.2594	-123.102	261.2	2008-02				14	6		0								0	6.9																									37.6		0
US1ORDG0026	GLIDE 2.9 SSW, OR US	43.2594	-123.102	261.2	2008-03				22	14		0								0	19.3																									144.3		0
US1ORDG0026	GLIDE 2.9 SSW, OR US	43.2594	-123.102	261.2	2008-04				14	11		0								0	15																									77.6		0
US1ORDG0026	GLIDE 2.9 SSW, OR US	43.2594	-123.102	261.2	2008-05				11	4		0								0	9.4																									38.7		0
US1ORDG0026	GLIDE 2.9 SSW, OR US	43.2594	-123.102	261.2	2008-06				8	2		0								0	10.4																									23.4		0
US1ORDG0025	ROSEBURG 1.9 SE, OR US	43.2028	-123.327	163.1	2008-05				12	6		0								0	10.7																									39.3		0
US1ORDG0025	ROSEBURG 1.9 SE, OR US	43.2028	-123.327	163.1	2008-06				5	1		0								0	4.8																									9		0
USW00094224	ASTORIA AIRPORT PORT OF, OR US	46.1569	-123.883	3.4	2008-01	3.6	0	0	21	20			0	12	0	0	0	-4.4			26.7	11.1		1639.7				423.5																		234.8			4.7
USW00094224	ASTORIA AIRPORT PORT OF, OR US	46.1569	-123.883	3.4	2008-02	3	0	0	23	13			0	7	0	0	0	-1.1			33.8	16.7		1984.2				344.5																		139.6			6.5
USW00094224	ASTORIA AIRPORT PORT OF, OR US	46.1569	-123.883	3.4	2008-03	3.1	0	0	25	18			0	4	0	0	0	-1.1			32.3	15.6		2358.5				374.3																		223.5			6.3
USW00094224	ASTORIA AIRPORT PORT OF, OR US	46.1569	-123.883	3.4	2008-04	3	0	0	23	13			0	4	0	1	0	-1.7			22.6	25		2688.5				330																		130			7.3
USW00094224	ASTORIA AIRPORT PORT OF, OR US	46.1569	-123.883	3.4	2008-05	3	7.8	7.8	16	7			0	0	0	3	1	3.9			13	33.9		2898.9				210.4																		53.5			11.8
USW00094224	ASTORIA AIRPORT PORT OF, OR US	46.1569	-123.883	3.4	2008-06	3.5	9.2	1.4	9	6			0	0	0	2	0	5.6			20.8	28.3		3079				180.1																		65.6			12.4
US1ORDG0022	OAKLAND 4.5 W, OR US	43.4256	-123.386	278.9	2008-02				15	9		0								0	43.7																									93.5		0
US1ORDG0022	OAKLAND 4.5 W, OR US	43.4256	-123.386	278.9	2008-03				22	15		0								0	25.1																									140.6		0
US1ORDG0022	OAKLAND 4.5 W, OR US	43.4256	-123.386	278.9	2008-04				15	10		1								25	9.4																									57.1		25
US1ORDG0022	OAKLAND 4.5 W, OR US	43.4256	-123.386	278.9	2008-05				11	2		0								0	2.8																									15.4		0
US1ORDG0022	OAKLAND 4.5 W, OR US	43.4256	-123.386	278.9	2008-06				7	1		0								0	10.2																									16.6		0
US1ORDG0021	ROSEBURG 3.8 SSW, OR US	43.1678	-123.385	146.9	2008-02				15	4		0								0	25.9																									55.2		0
US1ORDG0021	ROSEBURG 3.8 SSW, OR US	43.1678	-123.385	146.9	2008-03				22	13		0								0	17.3																									101.7		0
US1ORDG0021	ROSEBURG 3.8 SSW, OR US	43.1678	-123.385	146.9	2008-04				14	9		0								0	8.1																									43.4		0
USW00094107	ROME STATE AIRPORT, OR US	42.5902	-117.865	1236	2008-01	4.3	0	0	9	3			3	29	10	0	0	-22.1			4.3	8.9		2213.9				657.4																		17.2			-3.6
USW00094107	ROME STATE AIRPORT, OR US	42.5902	-117.865	1236	2008-02	3.4	0	0	7	2			0	27	1	0	0	-12.1			11.4	14.4		2688.1				474.2																		23.3			1.4
USW00094107	ROME STATE AIRPORT, OR US	42.5902	-117.865	1236	2008-03	3.6	0	0	10	1			0	28	0	0	0	-11.6			2.5	18.9		3162.5				474.4																		15.3			3
USW00094107	ROME STATE AIRPORT, OR US	42.5902	-117.865	1236	2008-04	3.8	0	0	3	1			0	26	0	6	0	-11			3	26.7		3557.1				394.6																		5.1			5.2
USW00094107	ROME STATE AIRPORT, OR US	42.5902	-117.865	1236	2008-05	3.5	9.2	9.2	9	1			0	8	0	14	3	-8.2			6.1	35		3754.1				197																		12.1			12.3
USW00094107	ROME STATE AIRPORT, OR US	42.5902	-117.865	1236	2008-06	3.5	49.6	40.4	5	3			0	2	0	24	8	0			5.1	38.9		3834.3				80.2																		12.5			17
USS0018D20S	BOWMAN SPRINGS, OR US	45.36	-118.47	1380.7	2008-01		0	0	13	13	31		1	30	13	0	0	-18	762		12.7	6.4		2410.9				662.7																		91.4			-3
USS0018D20S	BOWMAN SPRINGS, OR US	45.36	-118.47	1380.7	2008-02		0	0	11	11	29		0	25	4	0	0	-7.2	864		7.6	10.9		2906.1				495.2																		45.5			1.3
USS0018D20S	BOWMAN SPRINGS, OR US	45.36	-118.47	1380.7	2008-03		0	0	16	16	31		0	29	2	0	0	-7.9	686		12.7	11.1		3450.4				544.3																		78.5			0.8
USS0018D20S	BOWMAN SPRINGS, OR US	45.36	-118.47	1380.7	2008-04		0	0	15	15	30		0	26	0	1	0	-6.9	686		7.6	21.3		3914.5				464.1																		52.9			2.9
USS0018D20S	BOWMAN SPRINGS, OR US	45.36	-118.47	1380.7	2008-05		2.2	2.2	14	14	1		0	5	0	4	0	-2.6	25		12.7	28.1		4193.1				278.6																		73.5			9.4
USS0018D20S	BOWMAN SPRINGS, OR US	45.36	-118.47	1380.7	2008-06		11.1	8.9	5	5	0		0	1	0	6	0	-1.5	0		27.9	30.9		4405.4				212.3																		50.7			11.6
USW00024232	SALEM AIRPORT MCNARY FIELD, OR US	44.9049	-123.001	63.4	2008-01	3.7	0	0	20	17			0	16	0	0	0	-7.2			27.7	11.7		1583.8				480.5																		212.1			2.8
USW00024232	SALEM AIRPORT MCNARY FIELD, OR US	44.9049	-123.001	63.4	2008-02	2.8	0	0	13	5			0	9	0	0	0	-2.2			13	16.7		1936.8				353																		48.2			6.2
USW00024232	SALEM AIRPORT MCNARY FIELD, OR US	44.9049	-123.001	63.4	2008-03	3.1	0	0	22	11			0	12	0	0	0	-2.8			14.7	17.2		2310.8				374																		89.9			6.3
USW00024232	SALEM AIRPORT MCNARY FIELD, OR US	44.9049	-123.001	63.4	2008-04	3.1	0	0	17	6			0	5	0	1	0	-2.8			14.5	26.7		2620.6				309.8																		50.3			8
USW00024232	SALEM AIRPORT MCNARY FIELD, OR US	44.9049	-123.001	63.4	2008-05	2.3	18.6	18.6	6	1			0	0	0	10	2	2.2			5.1	37.2		2770.7				150.1																		10.9			14
USW00024232	SALEM AIRPORT MCNARY FIELD, OR US	44.9049	-123.001	63.4	2008-06	2.7	40.8	22.2	6	2			0	0	0	17	2	3.3			13.2	38.3		2888.4				117.7																		18.8			15.1
US1ORJC0014	ASHLAND 1.0 SSE, OR US	42.1756	-122.695	769	2008-01				15	11		5								178	31.8																									117		312
US1ORJC0014	ASHLAND 1.0 SSE, OR US	42.1756	-122.695	769	2008-02				10	3		0								18	11.9																									35.3		33
US1ORJC0014	ASHLAND 1.0 SSE, OR US	42.1756	-122.695	769	2008-04				12	5		2								76	12.7																									36.4		106
US1ORJC0014	ASHLAND 1.0 SSE, OR US	42.1756	-122.695	769	2008-05				9	4		0								0	13.7																									48.2		0
USW00094261	PORTLAND HILLSBORO AIRPORT, OR US	45.5476	-122.956	59.8	2008-01	2.5	0	0	17	15			0	16	0	0	0	-7.1			16.3	11.7		1757.4				487.6																		136.8			2.6
USW00094261	PORTLAND HILLSBORO AIRPORT, OR US	45.5476	-122.956	59.8	2008-02	1.8	0	0	11	4			0	15	0	0	0	-3.8			13	16.7		2130.3				372.9																		38.1			5.5
USW00094261	PORTLAND HILLSBORO AIRPORT, OR US	45.5476	-122.956	59.8	2008-03	2.2	0	0	23	12			0	15	0	0	0	-3.2			12.2	16.1		2522.5				392.2																		84.2			5.7
USW00094261	PORTLAND HILLSBORO AIRPORT, OR US	45.5476	-122.956	59.8	2008-04	2.1	0	0	17	7			0	8	0	2	0	-3.8			9.4	26.7		2846.5				324																		49.3			7.5
USW00094261	PORTLAND HILLSBORO AIRPORT, OR US	45.5476	-122.956	59.8	2008-05	1.8	11.3	11.3	7	4			0	0	0	10	2	0.6			6.9	33.9		3003.8				157.3																		24.7			13.6
USW00094261	PORTLAND HILLSBORO AIRPORT, OR US	45.5476	-122.956	59.8	2008-06	2	33	21.7	7	1			0	0	0	17	2	2.8			5.3	38.3		3129.5				125.7																		9.2			14.9
USC00351058	BROOKINGS, OR US	42.0463	-124.288	25	2008-01		0	0	17	17	0	0	0	3	0	0	0	-0.6	0	0	61.2	13.9						344.7																		369.5		0	6.8
USC00351058	BROOKINGS, OR US	42.0463	-124.288	25	2008-02		0	0	9	9	0	0	0	3	0	0	0	0	0	0	42.4	17.8						290.8																		174.8		0	7.1
USC00351058	BROOKINGS, OR US	42.0463	-124.288	25	2008-03		0	0	16	15	0	0	0	3	0	0	0	-1.1	0	0	38.4	17.8						322																		248.4		0	7.9
USC00351058	BROOKINGS, OR US	42.0463	-124.288	25	2008-04		0	0	8	8	0	0	0	1	0	1	0	0	0	0	16.8	22.2						284.5																		89.8		0	8.9
USC00351058	BROOKINGS, OR US	42.0463	-124.288	25	2008-05		3.6	3.6	0	0	0	0	0	0	0	5	0	2.8	0	0	0	31.7						187.9																		0		0	12.3
USC00351058	BROOKINGS, OR US	42.0463	-124.288	25	2008-06		3.6	0	1	1	0	0	0	0	0	8	0	4.4	0	0	22.4	25						160.5																		22.4		0	13
USW00024230	REDMOND AIRPORT, OR US	44.2558	-121.141	929.2	2008-01	3.3	0	0	5	0	2	1	5	29	5	0	0	-22.2	127	122	1.8	12.2		2184.3				622.8																		5.6		157	-1.8
USW00024230	REDMOND AIRPORT, OR US	44.2558	-121.141	929.2	2008-02	2.4	0	0	2	0	1	1	0	28	0	0	0	-10.6	25	25	0.5	20		2629.4				445.1																		1		25	3
USW00024230	REDMOND AIRPORT, OR US	44.2558	-121.141	929.2	2008-03	2.7	0	0	2	0	0	0	0	31	0	0	0	-15	0	0	0.5	20.6		3136				506.6																		0.8		0	2
USW00024230	REDMOND AIRPORT, OR US	44.2558	-121.141	929.2	2008-04	3.2	0	0	6	0	0	1	0	28	0	5	0	-12.2	0	36	1.3	26.1		3562.1				426.1																		3.3		36	4.1
USW00024230	REDMOND AIRPORT, OR US	44.2558	-121.141	929.2	2008-05	3.1	9.2	9.2	6	1	0	0	0	9	0	9	2	-7.2	0	0	2.5	36.1		3790.4				228.3																		6.7		0	11.3
USW00024230	REDMOND AIRPORT, OR US	44.2558	-121.141	929.2	2008-06	3.2	28.9	19.7	2	0	0	0	0	9	0	20	3	-2.2	0	0	0.5	37.8		3944.7				154.3																		0.8		0	13.9
US1ORJC0016	PROSPECT 7 SW, OR US	42.698	-122.624	633.1	2008-01				19	15		5								203	22.4																									184.1		615
US1ORJC0016	PROSPECT 7 SW, OR US	42.698	-122.624	633.1	2008-02				12	7		1								43	39.9																									79.6		66
US1ORJC0016	PROSPECT 7 SW, OR US	42.698	-122.624	633.1	2008-03				17	10		2								48	16.5																									107.8		84
US1ORJC0016	PROSPECT 7 SW, OR US	42.698	-122.624	633.1	2008-04				12	8		0								5	13.5																									47.7		5
US1ORJC0016	PROSPECT 7 SW, OR US	42.698	-122.624	633.1	2008-06				7	2		0								0	14.7																									22		0
USC00353356	GOLD BEACH RANGER STATION, OR US	42.402	-124.421	22.6	2008-01				25	18	0	0	0	3				-0.6	0	0	55.9																									403		0
USC00353356	GOLD BEACH RANGER STATION, OR US	42.402	-124.421	22.6	2008-02			0	16	12		0	0	0	0	0	0	1.1		0	47.2	17.2						281.6																		137.3		0	8.3
USC00353356	GOLD BEACH RANGER STATION, OR US	42.402	-124.421	22.6	2008-03			0	21	14	0	0	0	2	0	0	0	-0.6	0	0	30.2	15						294																		187.3		0	8.2
USC00353356	GOLD BEACH RANGER STATION, OR US	42.402	-124.421	22.6	2008-04			0	19	12	0	0	0	1	0	2	0	0	0	0	16.5	23.9						255.3																		122.2		0	9.2
USC00353356	GOLD BEACH RANGER STATION, OR US	42.402	-124.421	22.6	2008-05			2.5	9	3	0	0	0	0	0	3	0	2.8	0	0	5.8	30						177.2																		14.3		0	12
USC00353356	GOLD BEACH RANGER STATION, OR US	42.402	-124.421	22.6	2008-06			2.4	8	3	0	0	0	0	0	2	0	5.6	0	0	14.2	26.1						126.5																		30.1		0	13.4
USW00024231	ROSEBURG REGIONAL AIRPORT, OR US	43.2337	-123.358	152.9	2008-01	1.1	0	0	21	15			0	17	0	0	0	-6			39.1	13.9		1453.5				456.2																		221.9			3.6
USW00024231	ROSEBURG REGIONAL AIRPORT, OR US	43.2337	-123.358	152.9	2008-02	0.8	0	0	13	5			0	6	0	0	0	-1.6			25.9	17.2		1788.1				334.6																		46.8			6.8
USW00024231	ROSEBURG REGIONAL AIRPORT, OR US	43.2337	-123.358	152.9	2008-03	1.1	0	0	18	11			0	9	0	1	0	-2.7			18.5	21.7		2120.4				332.3																		90.1			7.6
USW00024231	ROSEBURG REGIONAL AIRPORT, OR US	43.2337	-123.358	152.9	2008-04	1.5	0	0	16	7			0	4	0	6	0	-2.1			5.8	30		2392.9				272.5																		44.3			9.3
USW00024231	ROSEBURG REGIONAL AIRPORT, OR US	43.2337	-123.358	152.9	2008-05	1.7	31.2	31.2	7	3			0	0	0	12	4	1.7			10.9	40.6		2519				126.1																		28.2			15.3
USW00024231	ROSEBURG REGIONAL AIRPORT, OR US	43.2337	-123.358	152.9	2008-06	1.8	63	31.8	8	1			0	0	0	20	4	4.4			3	37.8		2592.6				73.6																		6.2			16.9
USR0000OSIG	SIGNAL TREE OREGON, OR US	43.0019	-123.78	1004	2008-01		0	0					0	21	4	0	0	-7.8				12.8		1913.4				487.5																					1.5
USR0000OSIG	SIGNAL TREE OREGON, OR US	43.0019	-123.78	1004	2008-02		0	0					0	15	1	0	0	-2.8				18.3		2319.7				406.3																					4.3
USR0000OSIG	SIGNAL TREE OREGON, OR US	43.0019	-123.78	1004	2008-03		0	0					0	22	0	0	0	-4.4				18.9		2761				441.3																					3.6
USR0000OSIG	SIGNAL TREE OREGON, OR US	43.0019	-123.78	1004	2008-04		0.9	0.9					0	21	1	2	0	-3.9				25.6		3138.8				377.8																					4.4
USR0000OSIG	SIGNAL TREE OREGON, OR US	43.0019	-123.78	1004	2008-05		21.6	20.7					0	7	0	6	1	-1.1				36.1		3406				267.2																					10.4
USR0000OSIG	SIGNAL TREE OREGON, OR US	43.0019	-123.78	1004	2008-06		32.2	10.6					0	0	0	12	0	0.6				30.6		3600.3				194.3																					12.2
US1ORJC0018	SHADY COVE 0.2 S, OR US	42.6089	-122.819	422.8	2008-03				15	9		0								0	9.4																									56.6		0
US1ORJC0018	SHADY COVE 0.2 S, OR US	42.6089	-122.819	422.8	2008-04				12	3		1								43	7.9																									26.5		43
US1ORJC0018	SHADY COVE 0.2 S, OR US	42.6089	-122.819	422.8	2008-05				10	4		0								0	13.2																									32		0
US1ORJC0018	SHADY COVE 0.2 S, OR US	42.6089	-122.819	422.8	2008-06				2	0		0								0	0.3																									0.6		0
USC00355894	MYRTLE CREEK 1 SE, OR US	43.0071	-123.275	232.3	2008-06				5	1	0	0							0	0	5.1																									8.5		0
US1ORCB0005	COLUMBIA CITY 0.6 NW, OR US	45.9031	-122.82	32.3	2008-02				16	9		0								0	23.6																									116.5		0
US1ORCB0005	COLUMBIA CITY 0.6 NW, OR US	45.9031	-122.82	32.3	2008-03				25	17		0								0	11.9																									133.2		0
US1ORCB0005	COLUMBIA CITY 0.6 NW, OR US	45.9031	-122.82	32.3	2008-04				21	13		0								0	9.4																									70.9		0
US1ORCB0005	COLUMBIA CITY 0.6 NW, OR US	45.9031	-122.82	32.3	2008-05				13	4		0								0	5.8																									31.4		0
US1ORCB0005	COLUMBIA CITY 0.6 NW, OR US	45.9031	-122.82	32.3	2008-06				8	3		0								0	6.6																									20.3		0
USR0000OSIL	SILVER BUTTE OREGON, OR US	42.8589	-123.378	1211	2008-01		0	0					0	23	11	0	0	-7.8				14.4		2003.2				558.6																					0.3
USR0000OSIL	SILVER BUTTE OREGON, OR US	42.8589	-123.378	1211	2008-02		0	0					0	15	4	0	0	-5				17.8		2416.3				413.1																					4.1
USR0000OSIL	SILVER BUTTE OREGON, OR US	42.8589	-123.378	1211	2008-03		0	0					0	23	2	0	0	-7.8				16.7		2900.9				484.6																					2.7
USR0000OSIL	SILVER BUTTE OREGON, OR US	42.8589	-123.378	1211	2008-04		0	0					0	21	1	2	0	-5.6				26.1		3328.2				427.3																					4.1
USR0000OSIL	SILVER BUTTE OREGON, OR US	42.8589	-123.378	1211	2008-05		21.4	21.4					0	8	0	6	2	-2.2				35		3598.8				270.6																					10.3
USR0000OSIL	SILVER BUTTE OREGON, OR US	42.8589	-123.378	1211	2008-06		41.6	20.2					0	1	0	12	1	-1.1				33.3		3780.4				181.6																					12.9
US1ORCB0008	ST. HELENS 1 W, OR US	45.861	-122.831	40.5	2008-01				19	18		1								38	16.5																									165.4		38
US1ORCB0008	ST. HELENS 1 W, OR US	45.861	-122.831	40.5	2008-02				13	9		0								0	18.5																									91.9		0
US1ORCB0008	ST. HELENS 1 W, OR US	45.861	-122.831	40.5	2008-03				26	16		0								0	12.2																									117.3		0
US1ORCB0008	ST. HELENS 1 W, OR US	45.861	-122.831	40.5	2008-04				19	12		0								0	9.7																									68.7		0
US1ORCB0008	ST. HELENS 1 W, OR US	45.861	-122.831	40.5	2008-05				8	4		0								0	5.3																									18.3		0
US1ORCB0008	ST. HELENS 1 W, OR US	45.861	-122.831	40.5	2008-06				5	4		0								0	25.4																									36.6		0
USC00356749	PORTLAND KGW TV, OR US	45.5181	-122.689	48.5	2008-02			0	15	8			0	0	0	0	0	0.6			23.4	17.8						317.3																		101.7			7.4
USC00356749	PORTLAND KGW TV, OR US	45.5181	-122.689	48.5	2008-03			0	23	17			0	1	0	0	0	-0.6			18.3	17.8						320.7																		142.9			7.3
USC00356749	PORTLAND KGW TV, OR US	45.5181	-122.689	48.5	2008-05			25.5	10	4			0	0	0	13	2	3.9			11.2	35.6						135																		31.8			14.8
USC00356749	PORTLAND KGW TV, OR US	45.5181	-122.689	48.5	2008-06			32	10	3			0	0	0	17	1	6.7			17.8	38.9						91.9																		30.6			16.2
US1ORCB0009	WARREN 0.4 SW, OR US	45.8155	-122.857	28.7	2008-01				19	17	0	0							13	13	15.2																									161.6		23
US1ORCB0009	WARREN 0.4 SW, OR US	45.8155	-122.857	28.7	2008-02				14	8	2	1							64	51	20.8																									81.2		61
US1ORCB0009	WARREN 0.4 SW, OR US	45.8155	-122.857	28.7	2008-03				24	16	0	0							0	0	11.7																									106.5		0
US1ORCB0009	WARREN 0.4 SW, OR US	45.8155	-122.857	28.7	2008-04				22	9	0	0							0	0	9.4																									59.3		0
US1ORCB0009	WARREN 0.4 SW, OR US	45.8155	-122.857	28.7	2008-05				9	4	0	0							0	0	5.6																									20.9		0
US1ORCB0009	WARREN 0.4 SW, OR US	45.8155	-122.857	28.7	2008-06				7	3	0	0							0	0	21.3																									33		0
USC00354329	JOSEPH, OR US	45.3498	-117.224	1275.3	2008-01		0	0	16	6	31	7	3	30	19	0	0	-21.7	381	305	19.6	8.3		2528.6				712.7																		47.6		759	-5.4
USC00354329	JOSEPH, OR US	45.3498	-117.224	1275.3	2008-02		0	0	10	3	29	3	0	29	6	0	0	-11.1	279	74	50.8	9.4		3096.9				568.3																		67.2		279	-1.3
USC00354329	JOSEPH, OR US	45.3498	-117.224	1275.3	2008-03		0	0	15	6	26	7	0	29	2	0	0	-8.3	152	97	6.4	11.7		3640.7				543.8																		32		392	-0.4
USC00354329	JOSEPH, OR US	45.3498	-117.224	1275.3	2008-04		0	0	14	7	17	7	0	25	2	1	0	-9.4	102	94	9.1	21.1		4114.8				474.1																		42.8		375	2.5
USC00354329	JOSEPH, OR US	45.3498	-117.224	1275.3	2008-05		3.3	3.3	14	9	0	0	0	7	0	5	0	-5.6	0	5	17.5	29.4		4389.7				274.9																		92		5	9.6
USC00354329	JOSEPH, OR US	45.3498	-117.224	1275.3	2008-06		14.7	11.4	9	4	0	0	0	2	0	14	1	-0.6	0	0	7.6	32.8		4571.5				181.8																		22.3		0	12.6
USW00024235	SEXTON SUMMIT, OR US	42.6	-123.367	1170.7	2008-01	5.5	0	0	19	14			0	24	9	0	0	-7.2			47.8	10.6		2040.1				565.7																		231.5			0.1
USW00024235	SEXTON SUMMIT, OR US	42.6	-123.367	1170.7	2008-02	3.9	0	0	14	6			0	14	4	0	0	-4.4			28.7	15		2477.9				437.8																		64.7			3.2
USW00024235	SEXTON SUMMIT, OR US	42.6	-123.367	1170.7	2008-03	3.5	0	0	17	11			0	22	3	0	0	-6.7			34	15		2973.7				495.8																		125.9			2.3
USW00024235	SEXTON SUMMIT, OR US	42.6	-123.367	1170.7	2008-04	2.8	0	0	12	9			0	20	0	1	0	-5.6			11.4	22.8		3390.4				416.7																		47.6			4.4
USW00024235	SEXTON SUMMIT, OR US	42.6	-123.367	1170.7	2008-05	2.7	26.4	26.4	7	3			0	6	0	6	1	-1.7			15.2	32.8		3643.6				253.2																		32.9			11
USW00024235	SEXTON SUMMIT, OR US	42.6	-123.367	1170.7	2008-06	3.1	45.8	19.4	6	2			0	1	0	14	1	-1.1			3.3	32.8		3801.2				157.6																		9.2			13.7
USR0000OEMI	EMIGRANT OREGON, OR US	43.4675	-122.218	1170.4	2008-01		0	0					0	27	5	0	0	-9.4				13.9		1881.2				547.9																					0.7
USR0000OEMI	EMIGRANT OREGON, OR US	43.4675	-122.218	1170.4	2008-02		0	0					0	15	2	0	0	-5				18.3		2282.9				401.7																					4.5
USR0000OEMI	EMIGRANT OREGON, OR US	43.4675	-122.218	1170.4	2008-03		0	0					0	23	0	0	0	-7.8				19.4		2738.2				455.3																					3.6
USR0000OEMI	EMIGRANT OREGON, OR US	43.4675	-122.218	1170.4	2008-04		0	0					0	22	0	4	0	-5.6				26.1		3128.5				390.3																					5.3
USR0000OEMI	EMIGRANT OREGON, OR US	43.4675	-122.218	1170.4	2008-05		22	22					0	5	0	8	2	-1.7				36.7		3369.3				240.8																					11.3
USR0000OEMI	EMIGRANT OREGON, OR US	43.4675	-122.218	1170.4	2008-06		44	22					0	1	0	19	2	0				35.6		3526.4				157.1																					13.8
US1ORJC0011	JACKSONVILLE 10 S, OR US	42.169	-122.991	583.7	2008-01				15	11		4								203	34.3																									131		340
US1ORJC0011	JACKSONVILLE 10 S, OR US	42.169	-122.991	583.7	2008-02				7	2		1								25	18.5																									37.9		25
US1ORJC0011	JACKSONVILLE 10 S, OR US	42.169	-122.991	583.7	2008-03				15	8		0								0	11.4																									51.2		0
US1ORJC0011	JACKSONVILLE 10 S, OR US	42.169	-122.991	583.7	2008-04				11	5		1								38	7.1																									27		51
US1ORJC0011	JACKSONVILLE 10 S, OR US	42.169	-122.991	583.7	2008-05				11	7		0								0	18.3																									55		0
US1ORJC0011	JACKSONVILLE 10 S, OR US	42.169	-122.991	583.7	2008-06				1	0		0								0	1.3																									1.3		0
USR0000OFOR	FORT ROCK OREGON, OR US	43.425	-120.842	1350.3	2008-01		0	0					5	30	9	0	0	-20				9.4		2458.3				684.6																					-3.7
USR0000OFOR	FORT ROCK OREGON, OR US	43.425	-120.842	1350.3	2008-02		0	0					0	29	3	0	0	-12.2				16.1		2974.8				516.5																					0.5
USR0000OFOR	FORT ROCK OREGON, OR US	43.425	-120.842	1350.3	2008-03		0	0					0	30	0	0	0	-14.4				16.7		3501				526.2																					1.4
USR0000OFOR	FORT ROCK OREGON, OR US	43.425	-120.842	1350.3	2008-04		0	0					0	29	0	3	0	-12.2				24.4		3957				456																					3.1
USR0000OFOR	FORT ROCK OREGON, OR US	43.425	-120.842	1350.3	2008-05		7.8	7.8					0	12	0	7	2	-10				34.4		4222.3				265.3																					10
USR0000OFOR	FORT ROCK OREGON, OR US	43.425	-120.842	1350.3	2008-06		22	14.2					0	9	0	20	3	-2.8				35.6		4395.6				173.3																					13
USR0000OUMA	UMATILLA NWR OREGON, OR US	45.9167	-119.567	82.3	2008-01		0	0					0	26	6	0	0	-14.4				15		1728.2				561.2																					0.2
USR0000OUMA	UMATILLA NWR OREGON, OR US	45.9167	-119.567	82.3	2008-02		0	0					0	12	0	0	0	-7.2				18.3		2091.2				363																					5.8
USR0000OUMA	UMATILLA NWR OREGON, OR US	45.9167	-119.567	82.3	2008-03		0	0					0	11	0	0	0	-5.6				17.2		2450.8				359.6																					6.7
USR0000OUMA	UMATILLA NWR OREGON, OR US	45.9167	-119.567	82.3	2008-04		0	0					0	8	0	5	0	-3.9				26.1		2718				267.2																					9.4
USR0000OUMA	UMATILLA NWR OREGON, OR US	45.9167	-119.567	82.3	2008-05		33.8	33.8					0	0	0	21	4	0.6				37.8		2795.2				77.2																					16.9
USR0000OUMA	UMATILLA NWR OREGON, OR US	45.9167	-119.567	82.3	2008-06		90.5	56.7					0	0	0	26	6	7.2				39.4		2826.6				31.4																					19.2
US1ORJC0010	ROGUE RIVER 6 N, OR US	42.5228	-123.165	350.5	2008-01				18	13		0								0	41.1																									198.7		0
US1ORJC0010	ROGUE RIVER 6 N, OR US	42.5228	-123.165	350.5	2008-02				11	5		0								0	25.7																									58.7		0
US1ORJC0010	ROGUE RIVER 6 N, OR US	42.5228	-123.165	350.5	2008-03				17	12		0								0	11.4																									77.2		0
US1ORJC0010	ROGUE RIVER 6 N, OR US	42.5228	-123.165	350.5	2008-04				12	3		0								0	13.7																									30.5		0
USR0000OFOS	FOSTER FLAT OREGON, OR US	42.9736	-119.246	1524	2008-01		0	0					6	31	14	0	0	-30				6.1		2593.4				746.5																					-5.7
USR0000OFOS	FOSTER FLAT OREGON, OR US	42.9736	-119.246	1524	2008-02		0	0					1	29	4	0	0	-20				12.8		3179.1				585.7																					-1.9
USR0000OFOS	FOSTER FLAT OREGON, OR US	42.9736	-119.246	1524	2008-03		0	0					0	30	1	0	0	-11.7				15.6		3712.6				533.5																					1.1
USR0000OFOS	FOSTER FLAT OREGON, OR US	42.9736	-119.246	1524	2008-04		0	0					0	29	1	4	0	-15.6				23.9		4185.2				472.6																					2.6
USR0000OFOS	FOSTER FLAT OREGON, OR US	42.9736	-119.246	1524	2008-05		0.8	0.8					0	19	0	7	2	-9.4				33.3		4476.6				291.4																					9
USR0000OFOS	FOSTER FLAT OREGON, OR US	42.9736	-119.246	1524	2008-06		8	7.2					0	14	0	20	3	-4.4				35.6		4657.4				180.8																					12.6
US1ORJC0013	ASHLAND 1 WNW, OR US	42.1944	-122.718	602.9	2008-01				15	9		2								241	32.5																									113.4		289
US1ORJC0013	ASHLAND 1 WNW, OR US	42.1944	-122.718	602.9	2008-02				11	5		0								18	12.4																									34.8		33
US1ORJC0013	ASHLAND 1 WNW, OR US	42.1944	-122.718	602.9	2008-03				22	12		0								0	13																									79		0
US1ORJC0013	ASHLAND 1 WNW, OR US	42.1944	-122.718	602.9	2008-04				13	5		0								23	13.7																									41.5		46
US1ORJC0013	ASHLAND 1 WNW, OR US	42.1944	-122.718	602.9	2008-05				10	4		0								0	16.3																									50.1		0
US1ORJC0013	ASHLAND 1 WNW, OR US	42.1944	-122.718	602.9	2008-06				5	1		0								0	15.5																									17.1		0
US1ORJC0012	MEDFORD 3 SSE, OR US	42.3039	-122.835	483.1	2008-03				15	8		0								0	9.4																									51.5		0
US1ORJC0012	MEDFORD 3 SSE, OR US	42.3039	-122.835	483.1	2008-05				9	4		0								0	18.5																									46.5		0
US1ORJC0012	MEDFORD 3 SSE, OR US	42.3039	-122.835	483.1	2008-06				4	1		0								0	8.1																									10.2		0
US1ORJC0026	CENTRAL POINT 5.7 NW, OR US	42.4334	-122.987	431.9	2008-01																																									125.5
US1ORJC0026	CENTRAL POINT 5.7 NW, OR US	42.4334	-122.987	431.9	2008-02																																									36.5
US1ORJC0026	CENTRAL POINT 5.7 NW, OR US	42.4334	-122.987	431.9	2008-04				14	3											7.4																									29.1
US1ORJC0026	CENTRAL POINT 5.7 NW, OR US	42.4334	-122.987	431.9	2008-05																																									44.4
USC00351067	BROTHERS, OR US	43.8094	-120.6	1414.3	2008-01						31	11			17	0	0		254	203		6.7																										813
USC00351067	BROTHERS, OR US	43.8094	-120.6	1414.3	2008-02			0	1	1	24	4	0	26	6	0	0	-10.6	254	102	5.1	12.2						504.4																		5.1		177	-1.2
USC00351067	BROTHERS, OR US	43.8094	-120.6	1414.3	2008-03			0	0	0	1	1	0	27	0	0	0	-14.4	25	25	0	16.1						487.2																		0		25	0.2
USC00351067	BROTHERS, OR US	43.8094	-120.6	1414.3	2008-04				1	0	1	1			0	3	0		25	25	1	22.8																								1		25
USC00351067	BROTHERS, OR US	43.8094	-120.6	1414.3	2008-05			5.3	3	3	0	0	0	11	0	6	2	-10	0	0	21.3	32.2						239.3																		34.3		0	9.2
USC00351067	BROTHERS, OR US	43.8094	-120.6	1414.3	2008-06				1	1	0	0			0	17	2		0	0	4.3	34.4																								4.3		0
USC00356634	PILOT ROCK 1 SE, OR US	45.4756	-118.825	524.3	2008-01		0	0	10	6		0	3	27	5	0	0	-20.6		0	18.5	14.4		1694.5				532.4																		47.2		0	0.2
USC00356634	PILOT ROCK 1 SE, OR US	45.4756	-118.825	524.3	2008-02		0	0	4	3	1	0	0	18	0	0	0	-7.2	51	0	5.3	18.3		2070.5				376																		13.7		0	4.9
USC00356634	PILOT ROCK 1 SE, OR US	45.4756	-118.825	524.3	2008-03		0	0	14	6	1	0	0	20	0	1	0	-6.1	25	0	6.4	21.1		2443				372.5																		38.1		0	5.9
USC00356634	PILOT ROCK 1 SE, OR US	45.4756	-118.825	524.3	2008-04		0	0	7	4	0	0	0	18	0	4	0	-6.7	0	0	4.8	27.2		2769.2				326.2																		16.6		0	7.5
USC00356634	PILOT ROCK 1 SE, OR US	45.4756	-118.825	524.3	2008-05		19.7	19.7	14	7	0	0	0	2	0	15	4	-2.2	0	0	13.7	36.1		2907.6				138.4																		57.5		0	14.5
USC00356634	PILOT ROCK 1 SE, OR US	45.4756	-118.825	524.3	2008-06		46.4	26.7	7	3	0	0	0	1	0	24	4	-0.6	0	0	11.2	40.6		2982				74.4																		30.7		0	16.6
US1ORJC0027	JACKSONVILLE 8.9 WSW, OR US	42.2763	-123.139	520.9	2008-01				19	11		4								178	39.6																									153.5		412
US1ORJC0027	JACKSONVILLE 8.9 WSW, OR US	42.2763	-123.139	520.9	2008-02				11	4		1								38	18.8																									44.6		41
US1ORJC0027	JACKSONVILLE 8.9 WSW, OR US	42.2763	-123.139	520.9	2008-03				20	11		0								3	16.8																									97.7		6
US1ORJC0027	JACKSONVILLE 8.9 WSW, OR US	42.2763	-123.139	520.9	2008-04				12	5		0								5	9.1																									39.9		5
US1ORJC0027	JACKSONVILLE 8.9 WSW, OR US	42.2763	-123.139	520.9	2008-05				11	6		0								0	21.1																									48.5		0
US1ORJC0027	JACKSONVILLE 8.9 WSW, OR US	42.2763	-123.139	520.9	2008-06				2	0		0								0	2.3																									3.1		0
USW00024242	PORTLAND TROUTDALE AIRPORT, OR US	45.551	-122.41	7.5	2008-01	5.1	0	0	20	16			0	11	0	0	0	-4.3			24.9	13.3		1529.5				469.1																		151.7			3.2
USW00024242	PORTLAND TROUTDALE AIRPORT, OR US	45.551	-122.41	7.5	2008-02	3.4	0	0	16	7			0	6	0	0	0	-2.7			21.3	18.3		1864.8				335.3																		70.4			6.8
USW00024242	PORTLAND TROUTDALE AIRPORT, OR US	45.551	-122.41	7.5	2008-03	2.7	0	0	25	15			0	6	0	0	0	-1.6			17.3	17.8		2223				358.2																		110.2			6.8
USW00024242	PORTLAND TROUTDALE AIRPORT, OR US	45.551	-122.41	7.5	2008-04	2.6	0	0	20	10			0	4	0	1	0	-2.7			14.5	24.4		2516.7				293.7																		71.8			8.5
USW00024242	PORTLAND TROUTDALE AIRPORT, OR US	45.551	-122.41	7.5	2008-05	1.7	17.1	17.1	14	7			0	0	0	10	2	1.7			9.4	33.3		2664.7				148																		45.8			14.1
USW00024242	PORTLAND TROUTDALE AIRPORT, OR US	45.551	-122.41	7.5	2008-06	1.9	41	23.9	10	3			0	0	0	15	1	6.7			16.5	36.1		2768.7				104																		34.8			15.7
US1ORJC0029	GOLD HILL 0.2 WSW, OR US	42.4335	-123.053	345.6	2008-01				17	12	3	2							58	58	49.3																									129.3		115
US1ORJC0029	GOLD HILL 0.2 WSW, OR US	42.4335	-123.053	345.6	2008-02				7	3	0	0							0	5	17.5																									34.8		5
US1ORJC0029	GOLD HILL 0.2 WSW, OR US	42.4335	-123.053	345.6	2008-03				17	8	0	0							0	0	20.1																									76.3		0
US1ORJC0029	GOLD HILL 0.2 WSW, OR US	42.4335	-123.053	345.6	2008-04				8	3		0								8	10.9																									32.3		8
US1ORJC0029	GOLD HILL 0.2 WSW, OR US	42.4335	-123.053	345.6	2008-05				9	5		0								0	17.5																									44.1		0
US1ORJC0029	GOLD HILL 0.2 WSW, OR US	42.4335	-123.053	345.6	2008-06				4	1	0	0							0	0	3.6																									5.5		0
USC00356750	PORTLAND WEATHER FORECAST OFFICE, OR US	45.5609	-122.538	6.4	2008-01		0	0	20	17	0	0	0	10	0	0	0	-3.9	0	0	24.1	12.8		1511.2				466.8																		176.4		0	3.3
USC00356750	PORTLAND WEATHER FORECAST OFFICE, OR US	45.5609	-122.538	6.4	2008-02		0	0	16	7	0	0	0	4	0	0	0	-0.6	0	0	26.2	18.3		1825.1				313.9																		81.9		0	7.1
USC00356750	PORTLAND WEATHER FORECAST OFFICE, OR US	45.5609	-122.538	6.4	2008-03		0	0	24	16	0	0	0	5	0	0	0	-1.1	0	0	20.3	18.3		2173.8				348.7																		114.4		0	7.1
USC00356750	PORTLAND WEATHER FORECAST OFFICE, OR US	45.5609	-122.538	6.4	2008-04		0	0	20	12	0	0	0	3	0	4	0	-1.7	0	0	20.8	26.7		2445.7				271.9																		79.7		0	8.9
USC00356750	PORTLAND WEATHER FORECAST OFFICE, OR US	45.5609	-122.538	6.4	2008-05		24.5	24.5	17	5	0	0	0	0	0	13	3	3.3	0	0	19.3	35.6		2583.9				138.2																		51.8		0	14.7
USC00356750	PORTLAND WEATHER FORECAST OFFICE, OR US	45.5609	-122.538	6.4	2008-06		51.5	27	11	3	0	0	0	0	0	16	1	6.1	0	0	17	38.3		2679.2				95.3																		30.5		0	16.1
US1ORCT0002	WARRENTON 0.5 SW, OR US	46.1656	-123.93	7.9	2008-01				17	16		0								0	24.9																									252.8		0
US1ORCT0002	WARRENTON 0.5 SW, OR US	46.1656	-123.93	7.9	2008-02				22	12		0								0	37.1																									147.3		0
US1ORCT0002	WARRENTON 0.5 SW, OR US	46.1656	-123.93	7.9	2008-03				25	20		0								13	28.2																									234.9		16
US1ORCT0002	WARRENTON 0.5 SW, OR US	46.1656	-123.93	7.9	2008-04																																									126.8
US1ORCT0002	WARRENTON 0.5 SW, OR US	46.1656	-123.93	7.9	2008-05				13	6		0								0	27.9																									69.7		0
US1ORCT0002	WARRENTON 0.5 SW, OR US	46.1656	-123.93	7.9	2008-06																																									73
US1ORUM0001	PENDLETON 0.5 SSW, OR US	45.6634	-118.79	373.7	2008-01				11	3	9	2							178	191	19.3																									39.5		221
US1ORUM0001	PENDLETON 0.5 SSW, OR US	45.6634	-118.79	373.7	2008-02				7	1	5	2							76	81	4.6																									10.6		119
US1ORUM0001	PENDLETON 0.5 SSW, OR US	45.6634	-118.79	373.7	2008-03				20	5	0	0							0	0	4.8																									36.5		0
US1ORUM0001	PENDLETON 0.5 SSW, OR US	45.6634	-118.79	373.7	2008-04				7	0	0	0							0	0	1.8																									7		0
US1ORUM0001	PENDLETON 0.5 SSW, OR US	45.6634	-118.79	373.7	2008-05				10	6	0	0							0	0	9.1																									40.9		0
US1ORUM0001	PENDLETON 0.5 SSW, OR US	45.6634	-118.79	373.7	2008-06				6	3	0	0							0	0	15																									34.3		0
US1ORUM0002	HERMISTON 2.1 NNW, OR US	45.861	-119.297	152.1	2008-04				2	0		0								0	1.3																									2.3		0
US1ORUM0002	HERMISTON 2.1 NNW, OR US	45.861	-119.297	152.1	2008-05				7	2		0								0	3																									10.8		0
US1ORUM0002	HERMISTON 2.1 NNW, OR US	45.861	-119.297	152.1	2008-06				8	2		0								0	4.6																									12.8		0
US1ORUM0003	HERMISTON 2.2 NNW, OR US	45.8642	-119.295	161.5	2008-03				12	2	0	0							0	0	4.6																									18.9		0
US1ORUM0003	HERMISTON 2.2 NNW, OR US	45.8642	-119.295	161.5	2008-04				2	0	0	0							0	0	1.5																									2.3		0
US1ORUM0003	HERMISTON 2.2 NNW, OR US	45.8642	-119.295	161.5	2008-06				7	2		0								0	5.3																									12.2		0
US1ORLA0109	SPRINGFIELD 2.7 W, OR US	44.058	-123.03	136.6	2008-03				23	16		0								0	14.5																									131.4		0
US1ORLA0109	SPRINGFIELD 2.7 W, OR US	44.058	-123.03	136.6	2008-04				19	13		1								25	11.7																									72.1		30
US1ORLA0108	EUGENE 1.5 NNE, OR US	44.072	-123.098	128	2008-01				17	14		0								0	22.9																									193.8		0
US1ORLA0108	EUGENE 1.5 NNE, OR US	44.072	-123.098	128	2008-02				13	4	0	0							0	0	11.9																									42.2		0
US1ORLA0108	EUGENE 1.5 NNE, OR US	44.072	-123.098	128	2008-04																																									50.1
US1ORLA0107	FLORENCE 0.5 NE, OR US	43.989	-124.093	15.8	2008-01				21	20		0								0	61																									400.8		0
US1ORLA0107	FLORENCE 0.5 NE, OR US	43.989	-124.093	15.8	2008-02				19	17		0								0	37.6																									171		0
US1ORLA0107	FLORENCE 0.5 NE, OR US	43.989	-124.093	15.8	2008-03				21	21		0								0	52.1																									254		0
US1ORLA0107	FLORENCE 0.5 NE, OR US	43.989	-124.093	15.8	2008-04				19	16		0								0	24.6																									178.4		0
US1ORLA0107	FLORENCE 0.5 NE, OR US	43.989	-124.093	15.8	2008-05				5	5		0								0	6.9																									23.4		0
US1ORLA0107	FLORENCE 0.5 NE, OR US	43.989	-124.093	15.8	2008-06				6	5		0								0	26.2																									63.1		0
US1ORDG0005	GLENDALE 6 NE, OR US	42.7783	-123.319	488.3	2008-01				21	13		4								211	48.8																									235		435
US1ORDG0005	GLENDALE 6 NE, OR US	42.7783	-123.319	488.3	2008-02				9	3		1								51	10.4																									22.2		51
US1ORDG0005	GLENDALE 6 NE, OR US	42.7783	-123.319	488.3	2008-03				19	11		0								0	21.1																									88.9		0
US1ORDG0005	GLENDALE 6 NE, OR US	42.7783	-123.319	488.3	2008-04				12	4		1								69	9.7																									28.2		79
US1ORDG0005	GLENDALE 6 NE, OR US	42.7783	-123.319	488.3	2008-06				2	1		0								0	3.6																									5.4		0
US1ORLA0104	SPRINGFIELD 2.2 NNW, OR US	44.0831	-122.99	156.4	2008-01				21	17		4								104	46.5																									205.7		213
US1ORLA0104	SPRINGFIELD 2.2 NNW, OR US	44.0831	-122.99	156.4	2008-05				9	4		0								0	9.1																									26.7		0
US1ORLA0104	SPRINGFIELD 2.2 NNW, OR US	44.0831	-122.99	156.4	2008-06				8	4		0								0	13.2																									32.1		0
US1ORLA0103	COBURG 0.3 SSW, OR US	44.1342	-123.062	123.1	2008-01				20	17		1								91	41.1																									190.3		91
US1ORLA0103	COBURG 0.3 SSW, OR US	44.1342	-123.062	123.1	2008-02				17	7		0								0	11.7																									50.8		0
US1ORLA0103	COBURG 0.3 SSW, OR US	44.1342	-123.062	123.1	2008-03				22	19		0								0	16																									134.1		0
US1ORLA0103	COBURG 0.3 SSW, OR US	44.1342	-123.062	123.1	2008-04				17	11		0								0	11.9																									60.8		0
US1ORLA0103	COBURG 0.3 SSW, OR US	44.1342	-123.062	123.1	2008-05				12	5		0								0	6.4																									29.1		0
US1ORLA0103	COBURG 0.3 SSW, OR US	44.1342	-123.062	123.1	2008-06				9	2		0								0	6.1																									15		0
US1ORLA0102	EUGENE 1.5 NNW, OR US	44.0733	-123.124	124.4	2008-01				21	16		0								8	31.8																									180.8		11
US1ORLA0102	EUGENE 1.5 NNW, OR US	44.0733	-123.124	124.4	2008-02				12	5		0								0	18.5																									48.1		0
US1ORLA0102	EUGENE 1.5 NNW, OR US	44.0733	-123.124	124.4	2008-03				22	17		0								0	12.7																									112.6		0
US1ORLA0102	EUGENE 1.5 NNW, OR US	44.0733	-123.124	124.4	2008-05				12	3		0								0	5.1																									20.3		0
US1ORLA0102	EUGENE 1.5 NNW, OR US	44.0733	-123.124	124.4	2008-06				9	2		0								0	8.4																									15.7		0
US1ORLA0101	EUGENE 2.4 NNW, OR US	44.0831	-123.135	121.9	2008-01				17	14		2								140	37.6																									199.4		188
US1ORLA0101	EUGENE 2.4 NNW, OR US	44.0831	-123.135	121.9	2008-02				17	4		0								0	16.8																									48.2		0
US1ORLA0101	EUGENE 2.4 NNW, OR US	44.0831	-123.135	121.9	2008-04				19	10		0								0	12.4																									56.9		0
USR0000OPAR	PARKER MOUNTAIN OREGON, OR US	42.1058	-122.278	1609.3	2008-01		0	0					0	27	13	0	0	-11.1				7.8		2044.3				550.5																					-2.1
USR0000OPAR	PARKER MOUNTAIN OREGON, OR US	42.1058	-122.278	1609.3	2008-02		0	0					0	21	4	0	0	-7.2				11.7		2527.6				483.3																					1.7
USR0000OPAR	PARKER MOUNTAIN OREGON, OR US	42.1058	-122.278	1609.3	2008-03		0	0					0	24	0	0	0	-9.4				17.2		2988.7				461.1																					2.4
USR0000OPAR	PARKER MOUNTAIN OREGON, OR US	42.1058	-122.278	1609.3	2008-04		0	0					0	22	0	4	0	-7.8				26.1		3394.9				406.2																					4.8
USR0000OPAR	PARKER MOUNTAIN OREGON, OR US	42.1058	-122.278	1609.3	2008-05		20.9	20.9					0	9	0	8	2	-4.4				33.9		3647.1				252.2																					10.9
USR0000OPAR	PARKER MOUNTAIN OREGON, OR US	42.1058	-122.278	1609.3	2008-06		44.8	23.9					0	5	0	20	1	-1.1				33.3		3774.3				127.2																					14.9
US1ORDG0001	MYRTLE CREEK 1.8 NNE, OR US	43.051	-123.273	324.9	2008-01				19	14		2								229	41.1																									173.1		290
US1ORDG0001	MYRTLE CREEK 1.8 NNE, OR US	43.051	-123.273	324.9	2008-02				24	7		0								0	19.3																									69.3		0
US1ORDG0001	MYRTLE CREEK 1.8 NNE, OR US	43.051	-123.273	324.9	2008-03				21	12		0								0	15.7																									117.9		0
US1ORDG0001	MYRTLE CREEK 1.8 NNE, OR US	43.051	-123.273	324.9	2008-04				15	8		1								25	11.2																									48.6		30
US1ORDG0001	MYRTLE CREEK 1.8 NNE, OR US	43.051	-123.273	324.9	2008-05				14	5		0								0	7.9																									32.5		0
US1ORDG0001	MYRTLE CREEK 1.8 NNE, OR US	43.051	-123.273	324.9	2008-06				7	1		0								0	6.4																									13.1		0
US1ORLA0100	DEXTER 4.7 SSE, OR US	43.8511	-122.792	298.7	2008-01				16	14		3								155	46.7																									254.3		293
US1ORLA0100	DEXTER 4.7 SSE, OR US	43.8511	-122.792	298.7	2008-02				12	5		0								0	28.7																									80.3		0
US1ORLA0100	DEXTER 4.7 SSE, OR US	43.8511	-122.792	298.7	2008-03																																									200.3
US1ORLA0100	DEXTER 4.7 SSE, OR US	43.8511	-122.792	298.7	2008-04				16	10		0								0	13.2																									94.1		0
US1ORLA0100	DEXTER 4.7 SSE, OR US	43.8511	-122.792	298.7	2008-05				10	5		0								0	8.1																									32.7		0
US1ORLA0100	DEXTER 4.7 SSE, OR US	43.8511	-122.792	298.7	2008-06				11	4		0								0	12.4																									33.7		0
USR0000OPAT	PATJENS OREGON, OR US	45.3222	-120.925	679.7	2008-01		0	0					0	29	5	0	0	-12.2				11.1		1838.4				575.2																					-0.2
USR0000OPAT	PATJENS OREGON, OR US	45.3222	-120.925	679.7	2008-02		0	0					0	14	0	0	0	-2.8				17.2		2225.7				387.3																					5
USR0000OPAT	PATJENS OREGON, OR US	45.3222	-120.925	679.7	2008-03		0	0					0	17	0	0	0	-2.2				17.8		2637.2				411.5																					5.1
USR0000OPAT	PATJENS OREGON, OR US	45.3222	-120.925	679.7	2008-04		0	0					0	14	0	4	0	-3.3				23.3		2986.9				349.7																					6.7
USR0000OPAT	PATJENS OREGON, OR US	45.3222	-120.925	679.7	2008-05		22.5	22.5					0	0	0	11	1	0.6				33.9		3149.2				162.3																					13.8
USR0000OPAT	PATJENS OREGON, OR US	45.3222	-120.925	679.7	2008-06		69.1	46.6					0	0	0	20	3	3.3				38.3		3248.2				99																					16.6
US1ORDG0003	DAYS CREEK 1 N, OR US	42.9419	-123.031	311.2	2008-01				20	14		1								178	29																									157.1		191
US1ORDG0003	DAYS CREEK 1 N, OR US	42.9419	-123.031	311.2	2008-02				18	9		0								13	16.3																									70.3		13
US1ORDG0003	DAYS CREEK 1 N, OR US	42.9419	-123.031	311.2	2008-03				23	13		0								0	13.2																									115.6		0
US1ORDG0003	DAYS CREEK 1 N, OR US	42.9419	-123.031	311.2	2008-04				14	9		0								0	9.4																									57		0
USR0000OCHI	CHILOQUIN OREGON, OR US	42.5769	-121.894	1347.2	2008-01		0	0					0	31	13	0	0	-16.7				6.1						655.5																					-2.8
USR0000OCHI	CHILOQUIN OREGON, OR US	42.5769	-121.894	1347.2	2008-02		0	0					0	29	2	0	0	-11.1				15						511.3																					0.7
USR0000OCHI	CHILOQUIN OREGON, OR US	42.5769	-121.894	1347.2	2008-03		0	0					0	29	0	0	0	-12.8				13.9						521.1																					1.5
USR0000OCHI	CHILOQUIN OREGON, OR US	42.5769	-121.894	1347.2	2008-04		0	0					0	27	1	3	0	-8.3				23.3						423.7																					4.2
USR0000OCHI	CHILOQUIN OREGON, OR US	42.5769	-121.894	1347.2	2008-05		7	7					0	9	0	7	0	-5				31.7						251.3																					10.4
USR0000OCHI	CHILOQUIN OREGON, OR US	42.5769	-121.894	1347.2	2008-06		18.4	11.4					0	7	0	19	2	-2.2				32.8						175.5																					12.9
US1ORJC0022	PROSPECT 3 SW, OR US	42.7144	-122.57	697.7	2008-01				15	11		10								216	27.9																									167.7		1136
US1ORJC0022	PROSPECT 3 SW, OR US	42.7144	-122.57	697.7	2008-02				7	6	28	3							737	140	31.8																									85.7		293
US1ORJC0022	PROSPECT 3 SW, OR US	42.7144	-122.57	697.7	2008-03				18	13		2								38	16																									112.7		104
US1ORBN0028	PHILOMATH 1.1 E, OR US	44.5361	-123.339	116.1	2008-01				24	14		1								25	33																									223.8		105
US1ORBN0028	PHILOMATH 1.1 E, OR US	44.5361	-123.339	116.1	2008-03				24	12		0								0	18.3																									119.4		0
US1ORBN0028	PHILOMATH 1.1 E, OR US	44.5361	-123.339	116.1	2008-04				18	8		0								13	10.2																									63.5		26
US1ORBN0028	PHILOMATH 1.1 E, OR US	44.5361	-123.339	116.1	2008-05				6	3		0								0	8.4																									18		0
US1ORBN0028	PHILOMATH 1.1 E, OR US	44.5361	-123.339	116.1	2008-06				6	1		0								0	15.2																									22.3		0
US1ORBN0029	BLODGETT 4 NW, OR US	44.6391	-123.578	201.5	2008-01				19	16		5								102	38.1																									331.9		416
US1ORBN0029	BLODGETT 4 NW, OR US	44.6391	-123.578	201.5	2008-02																																									156.7
US1ORBN0029	BLODGETT 4 NW, OR US	44.6391	-123.578	201.5	2008-04				21	15		2								64	88.9																									228.8		120
US1ORBN0029	BLODGETT 4 NW, OR US	44.6391	-123.578	201.5	2008-05				8	2		0								0	6.6																									13.8		0
US1ORBN0029	BLODGETT 4 NW, OR US	44.6391	-123.578	201.5	2008-06				7	5		0								0	19.1																									64.4		0
US1ORBN0026	PHILOMATH 1.6 NE, OR US	44.558	-123.337	104.2	2008-03				20	14		0								0	17																									116.4		0
US1ORBN0026	PHILOMATH 1.6 NE, OR US	44.558	-123.337	104.2	2008-04				18	11		1								28	11.4																									59.4		41
US1ORBN0026	PHILOMATH 1.6 NE, OR US	44.558	-123.337	104.2	2008-05				6	4		0								0	9.7																									20.6		0
US1ORCS0010	BANDON 6.2 S, OR US	43.026	-124.406	38.1	2008-01				23	18		0								0	61.7																									354.2		0
US1ORCS0010	BANDON 6.2 S, OR US	43.026	-124.406	38.1	2008-02				19	9		0								0	24.1																									103.2		0
US1ORCS0010	BANDON 6.2 S, OR US	43.026	-124.406	38.1	2008-03				26	16		0								0	27.2																									191		0
US1ORCS0010	BANDON 6.2 S, OR US	43.026	-124.406	38.1	2008-04				21	13		0								0	19.1																									111.9		0
US1ORCS0010	BANDON 6.2 S, OR US	43.026	-124.406	38.1	2008-05				13	4		0								0	4.8																									20.9		0
US1ORCS0010	BANDON 6.2 S, OR US	43.026	-124.406	38.1	2008-06				8	4		0								0	7.6																									24.1		0
USR0000OREB	RED BOX OREGON, OR US	45.0275	-121.921	990.6	2008-01		0	0					0	30	7	0	0	-15				12.2		2270.4				602.9																					-1.1
USR0000OREB	RED BOX OREGON, OR US	45.0275	-121.921	990.6	2008-02		0	0					0	28	2	0	0	-6.1				18.9		2706.8				436.4																					3.3
USR0000OREB	RED BOX OREGON, OR US	45.0275	-121.921	990.6	2008-03		0	0					0	30	0	0	0	-6.7				19.4		3198.3				491.5																					2.5
USR0000OREB	RED BOX OREGON, OR US	45.0275	-121.921	990.6	2008-04		0	0					0	26	0	2	0	-7.2				25.6		3622.9				424.6																					4.2
USR0000OREB	RED BOX OREGON, OR US	45.0275	-121.921	990.6	2008-05		3.3	3.3					0	7	0	5	0	-1.7				31.7		3898.9				276																					9.5
USR0000OREB	RED BOX OREGON, OR US	45.0275	-121.921	990.6	2008-06		17.5	14.2					0	2	0	14	2	0				33.9		4115.8				216.9																					11.6
US1ORBN0024	CORVALLIS 8.7 SW, OR US	44.4743	-123.389	185.9	2008-01				22	19		5								51	32.8																									290.7		246
US1ORBN0024	CORVALLIS 8.7 SW, OR US	44.4743	-123.389	185.9	2008-02				18	6		0								3	24.4																									104.5		3
US1ORBN0024	CORVALLIS 8.7 SW, OR US	44.4743	-123.389	185.9	2008-03				25	16		1								51	23.1																									155.5		51
US1ORBN0024	CORVALLIS 8.7 SW, OR US	44.4743	-123.389	185.9	2008-04				20	12		1								64	9.7																									77.5		64
US1ORBN0024	CORVALLIS 8.7 SW, OR US	44.4743	-123.389	185.9	2008-05				8	1		0								0	3.8																									10.3		0
US1ORBN0024	CORVALLIS 8.7 SW, OR US	44.4743	-123.389	185.9	2008-06				7	1		0								0	10.7																									18.1		0
USR0000ORED	RED BUTTE OREGON, OR US	43.5361	-117.835	1359.4	2008-01		0	0					6	31	14	0	0	-28.3				6.1		2473.8				754.4																					-6
USR0000ORED	RED BUTTE OREGON, OR US	43.5361	-117.835	1359.4	2008-02		0	0					0	29	3	0	0	-15				13.3		3016.9				543.1																					-0.4
USR0000ORED	RED BUTTE OREGON, OR US	43.5361	-117.835	1359.4	2008-03		0	0					0	29	0	0	0	-11.1				13.9		3536.5				519.6																					1.6
USR0000ORED	RED BUTTE OREGON, OR US	43.5361	-117.835	1359.4	2008-04		0	0					0	30	0	3	0	-10				25.6		3988.3				451.8																					3.3
USR0000ORED	RED BUTTE OREGON, OR US	43.5361	-117.835	1359.4	2008-05		1.9	1.9					0	8	0	8	1	-9.4				33.9		4229.8				241.5																					10.6
USR0000ORED	RED BUTTE OREGON, OR US	43.5361	-117.835	1359.4	2008-06		19.1	17.2					0	1	0	20	3	0				36.1		4353.4				123.6																					14.8
US1ORCS0011	BANDON 7.1 NNE, OR US	43.2142	-124.371	51.5	2008-01				21	18		0								0	61.5																									313.4		0
US1ORCS0011	BANDON 7.1 NNE, OR US	43.2142	-124.371	51.5	2008-02				15	10		0								0	35.1																									105.9		0
US1ORCS0011	BANDON 7.1 NNE, OR US	43.2142	-124.371	51.5	2008-03				21	15		0								0	14.5																									134.8		0
US1ORCS0011	BANDON 7.1 NNE, OR US	43.2142	-124.371	51.5	2008-04				19	12		0								0	22.6																									106		0
US1ORCS0011	BANDON 7.1 NNE, OR US	43.2142	-124.371	51.5	2008-05				10	3		0								0	3.3																									14.3		0
US1ORCS0011	BANDON 7.1 NNE, OR US	43.2142	-124.371	51.5	2008-06				9	4		0								0	9.1																									31.4		0
US1ORBN0022	CORVALLIS 6.7 N, OR US	44.6673	-123.28	114.6	2008-01				20	15		0								20	27.9																									242.6		33
US1ORBN0022	CORVALLIS 6.7 N, OR US	44.6673	-123.28	114.6	2008-02																																									109.2
US1ORBN0022	CORVALLIS 6.7 N, OR US	44.6673	-123.28	114.6	2008-03				26	19		0								0	19.8																									153.4		0
US1ORCS0014	COOS BAY 1.7 WNW, OR US	43.3835	-124.264	67.1	2008-04				20	13		0								0	31.8																									132.8		0
US1ORCS0014	COOS BAY 1.7 WNW, OR US	43.3835	-124.264	67.1	2008-05				11	4		0								0	4.1																									20.4		0
US1ORCS0014	COOS BAY 1.7 WNW, OR US	43.3835	-124.264	67.1	2008-06				8	4		0								0	10.2																									33		0
USC00356200	OAKLAND, OR US	43.4226	-123.3	131.1	2008-01				21	20	0	0							0	0	30.5																									286.5		0
USC00356200	OAKLAND, OR US	43.4226	-123.3	131.1	2008-02				13	7	0	0							0	0	43.2																									83.8		0
USC00356200	OAKLAND, OR US	43.4226	-123.3	131.1	2008-03				18	15	0	0							0	0	24.6																									120.4		0
USC00356200	OAKLAND, OR US	43.4226	-123.3	131.1	2008-04				17	6	0	0							0	0	13.5																									42.8		0
USC00356200	OAKLAND, OR US	43.4226	-123.3	131.1	2008-05				5	3	0	0							0	0	7.6																									18.6		0
USC00356200	OAKLAND, OR US	43.4226	-123.3	131.1	2008-06				6	3	0	0							0	0	8.1																									17.2		0
USR0000OTIL	TILLAMOOK OREGON, OR US	45.4569	-123.803	6.7	2008-01		0	0					0	11	0	0	0	-2.2				13.3						413.2																					5
USR0000OTIL	TILLAMOOK OREGON, OR US	45.4569	-123.803	6.7	2008-02		0	0					0	4	0	0	0	-1.7				17.2						328.1																					7
USR0000OTIL	TILLAMOOK OREGON, OR US	45.4569	-123.803	6.7	2008-03		0	0					0	9	0	0	0	-1.7				17.2						372.8																					6.3
USR0000OTIL	TILLAMOOK OREGON, OR US	45.4569	-123.803	6.7	2008-04		0	0					0	6	0	2	0	-2.8				27.2						335.3																					7.2
USR0000OTIL	TILLAMOOK OREGON, OR US	45.4569	-123.803	6.7	2008-05		1.4	1.4					0	0	0	3	0	1.7				28.9						212.5																					11.4
USR0000OTIL	TILLAMOOK OREGON, OR US	45.4569	-123.803	6.7	2008-06		1.4	0					0	0	0	3	0	3.3				25						192.3																					11.9
US1ORLC0005	WALDPORT 5.2 NNE, OR US	44.491	-124.023	117.7	2008-02				15	8		0								0	33.3																									114.5		0
US1ORLC0005	WALDPORT 5.2 NNE, OR US	44.491	-124.023	117.7	2008-04																																									182.8
USR0000OTIM	TIMOTHY OREGON, OR US	43.2433	-121.358	1834.9	2008-01		0	0					0	31	16	0	0	-15				7.8						707.7																					-4.5
USR0000OTIM	TIMOTHY OREGON, OR US	43.2433	-121.358	1834.9	2008-02		0	0					0	29	8	0	0	-11.7				14.4						541.5																					-0.3
USR0000OTIM	TIMOTHY OREGON, OR US	43.2433	-121.358	1834.9	2008-03		0	0					0	30	5	0	0	-17.2				12.2						606																					-1.2
USR0000OTIM	TIMOTHY OREGON, OR US	43.2433	-121.358	1834.9	2008-04		0	0					0	26	4	0	0	-13.3				19.4						528																					0.7
USR0000OTIM	TIMOTHY OREGON, OR US	43.2433	-121.358	1834.9	2008-05		2	2					0	18	0	5	0	-8.9				28.9						338.4																					7.5
USR0000OTIM	TIMOTHY OREGON, OR US	43.2433	-121.358	1834.9	2008-06		9.5	7.5					0	14	0	16	0	-3.9				30.6						241.7																					10.5
USW00004201	SCAPPOOSE INDUSTRIAL AIRPORT, OR US	45.7691	-122.864	15.1	2008-01	1.5	0	0	19	16			0	14	0	0	0	-7.1			17	12.2		1607				473.2																		163.6			3.1
USW00004201	SCAPPOOSE INDUSTRIAL AIRPORT, OR US	45.7691	-122.864	15.1	2008-02	1.2	0	0	18	6			0	13	0	0	0	-2.7			19.3	17.8		1958.4				351.4																		62.8			6.2
USW00004201	SCAPPOOSE INDUSTRIAL AIRPORT, OR US	45.7691	-122.864	15.1	2008-03	1.5	0	0	25	10			0	11	0	0	0	-1.6			13.2	18.3		2322.1				363.7																		89.1			6.6
USW00004201	SCAPPOOSE INDUSTRIAL AIRPORT, OR US	45.7691	-122.864	15.1	2008-04	1.6	0	0	18	7			0	6	0	4	0	-2.1			14.7	27.2		2626.7				304.6																		52			8.2
USW00004201	SCAPPOOSE INDUSTRIAL AIRPORT, OR US	45.7691	-122.864	15.1	2008-05	1.9	14.7	14.7	8	3			0	0	0	12	2	1.1			7.4	35.6		2763				136.3																		19.1			14.4
USW00004201	SCAPPOOSE INDUSTRIAL AIRPORT, OR US	45.7691	-122.864	15.1	2008-06	2.3	38.7	24	8	3			0	0	0	16	1	3.9			11.7	37.8		2875.5				112.5																		27.7			15.4
USR0000OREM	RED MOUND OREGON, OR US	42.1233	-124.301	534.3	2008-01		0	0					0	8	0	0	0	-1.1				17.8		1372.9				398.2																					5.5
USR0000OREM	RED MOUND OREGON, OR US	42.1233	-124.301	534.3	2008-02		0	0					0	0	0	2	0	0.6				22.2		1674.9				302																					7.9
USR0000OREM	RED MOUND OREGON, OR US	42.1233	-124.301	534.3	2008-03		0	0					0	5	0	0	0	-0.6				19.4		2030.5				355.6																					6.9
USR0000OREM	RED MOUND OREGON, OR US	42.1233	-124.301	534.3	2008-04		3	3					0	3	0	2	0	-1.1				27.2		2328.9				298.4																					8.5
USR0000OREM	RED MOUND OREGON, OR US	42.1233	-124.301	534.3	2008-05		35.2	32.2					0	0	0	7	2	2.8				37.2		2513				184.1																					13.2
USR0000OREM	RED MOUND OREGON, OR US	42.1233	-124.301	534.3	2008-06		56.8	21.6					0	0	0	12	1	4.4				34.4		2650.8				137.8																					14.5
USC00358746	UNION, OR US	45.1985	-117.865	846.4	2008-01		0	0	9	4	22	5	2	28	8	0	0	-20.6	127	79	7.1	8.3	21	2052.8	2.8			627.2	3.3			1.1			1.1			2.2				2.5				20.9		275	-1.9
USC00358746	UNION, OR US	45.1985	-117.865	846.4	2008-02		0	0	7	0	10	2	0	20	0	0	0	-7.2	152	38	1.8	12.8	9	2514.5	5.6			461.7	6.1			1.1			2.2			2.9				3.4				8.7		84	2.4
USC00358746	UNION, OR US	45.1985	-117.865	846.4	2008-03		0	0	13	4	0	0	0	26	0	0	0	-6.7	0	13	6.1	14.4		2978.6	7.2			464.1	8.3			5			5.6			6.3				6.9				24.4		27	3.4
USC00358746	UNION, OR US	45.1985	-117.865	846.4	2008-04		0	0	9	3	1	1	0	22	0	3	0	-6.1	25	30	3.8	25.6		3357.4	11.1			378.8	11.7			5.6			6.1			8.5				9.1				17.1		35	5.7
USC00358746	UNION, OR US	45.1985	-117.865	846.4	2008-05		9.1	9.1	8	6	0	0	0	5	0	11	1	-2.8	0	13	11.4	33.3	132	3543	18.3			185.6	18.9			9.4			10			13.8			8.6	14.7			21.9	44.1		13	12.4
USC00358746	UNION, OR US	45.1985	-117.865	846.4	2008-06		28.3	19.2	9	5	0	0	0	0	0	19	2	0.6	0	0	18.8	36.7	147	3664	21.7			121	23.3			12.8			13.3			17.2			10.7	18.1			25.3	46.3		0	14.9
US1ORLC0003	TOLEDO 1 SE, OR US	44.6122	-123.92	49.4	2008-01				20	18		0								20	34.8																									362.1		28
US1ORLC0003	TOLEDO 1 SE, OR US	44.6122	-123.92	49.4	2008-02																																									164.7
US1ORLC0003	TOLEDO 1 SE, OR US	44.6122	-123.92	49.4	2008-03																																									223.3
US1ORLC0003	TOLEDO 1 SE, OR US	44.6122	-123.92	49.4	2008-04				18	11		0								0	34																									182.5		0
US1ORLC0003	TOLEDO 1 SE, OR US	44.6122	-123.92	49.4	2008-05																																									39.9
US1ORLC0003	TOLEDO 1 SE, OR US	44.6122	-123.92	49.4	2008-06				10	6		0								0	22.9																									79.5		0
US1ORLC0001	NEWPORT 5.1 N, OR US	44.6898	-124.066	35.1	2008-01				18	15		0								0	28.7																									226.5		0
US1ORLC0001	NEWPORT 5.1 N, OR US	44.6898	-124.066	35.1	2008-03				22	21		0								0	18.5																									166		0
US1ORLC0001	NEWPORT 5.1 N, OR US	44.6898	-124.066	35.1	2008-04				20	16		0								0	19.8																									135.9		0
US1ORLC0001	NEWPORT 5.1 N, OR US	44.6898	-124.066	35.1	2008-05				12	4		0								0	16.5																									33.6		0
US1ORLC0001	NEWPORT 5.1 N, OR US	44.6898	-124.066	35.1	2008-06				10	4		0								0	28.7																									46		0
US1ORBN0031	CORVALLIS 4.2 W, OR US	44.5797	-123.343	208.8	2008-02				19	8		0								0	16.5																									89.8		0
US1ORBN0031	CORVALLIS 4.2 W, OR US	44.5797	-123.343	208.8	2008-04				19	10		0								0	15.7																									80.5		0
US1ORBN0032	CORVALLIS 1.9 SSE, OR US	44.5464	-123.259	71.3	2008-02				13	5		0								0	15																									49.7		0
US1ORBN0032	CORVALLIS 1.9 SSE, OR US	44.5464	-123.259	71.3	2008-03				23	14		0								0	13.5																									101.1		0
US1ORBN0032	CORVALLIS 1.9 SSE, OR US	44.5464	-123.259	71.3	2008-04				15	8		0								0	10.9																									54.1		0
US1ORBN0032	CORVALLIS 1.9 SSE, OR US	44.5464	-123.259	71.3	2008-05				3	1		0								0	5.3																									7.6		0
US1ORBN0032	CORVALLIS 1.9 SSE, OR US	44.5464	-123.259	71.3	2008-06				5	1		0								0	16.3																									19.4		0
USC00355362	MCKENZIE RIVER RANGER STATION, OR US	44.1793	-122.116	450.5	2008-01				13	12		0								0	76.2																									265.1		0
USC00355362	MCKENZIE RIVER RANGER STATION, OR US	44.1793	-122.116	450.5	2008-02			0	13	12		0	0	24	1	0	0	-3.3		0	85.1	11.7						414.8																		179.6		0	2.4
USC00355362	MCKENZIE RIVER RANGER STATION, OR US	44.1793	-122.116	450.5	2008-03			0	22	20	0	1	0	16	0	0	0	-2.8	0	51	33	16.1						380.3																		255.8		51	4.4
USC00355362	MCKENZIE RIVER RANGER STATION, OR US	44.1793	-122.116	450.5	2008-04				17	17	0	0			0	3	0		0	0	16	24.4																								140.6		0
USC00355362	MCKENZIE RIVER RANGER STATION, OR US	44.1793	-122.116	450.5	2008-05				7	6	0	0							0	0	29.2																									66.6		0
USC00355362	MCKENZIE RIVER RANGER STATION, OR US	44.1793	-122.116	450.5	2008-06				8	5	0	0	0	0				1.7	0	0	20.3																									60.3		0
USR0000OGOO	GOODWIN PEAK OREGON, OR US	43.9281	-123.89	556.6	2008-01		0	0					0	22	1	0	0	-4.4				9.4		1835.6				500.7																					2.2
USR0000OGOO	GOODWIN PEAK OREGON, OR US	43.9281	-123.89	556.6	2008-02		0	0					0	8	0	0	0	-0.6				15.6		2218.7				383.1																					5.1
USR0000OGOO	GOODWIN PEAK OREGON, OR US	43.9281	-123.89	556.6	2008-03		0	0					0	15	0	0	0	-1.7				17.2		2649.3				430.6																					4.4
USR0000OGOO	GOODWIN PEAK OREGON, OR US	43.9281	-123.89	556.6	2008-04		0	0					0	9	0	1	0	-1.7				23.9		3024.4				375.1																					5.8
USR0000OGOO	GOODWIN PEAK OREGON, OR US	43.9281	-123.89	556.6	2008-05		17	17					0	0	0	6	1	1.1				35.6		3269				244.6																					11
USR0000OGOO	GOODWIN PEAK OREGON, OR US	43.9281	-123.89	556.6	2008-06		20.6	3.6					0	0	0	7	0	3.3				28.3		3465.4				196.4																					11.9
US1ORBN0030	MONROE 5.7 WNW, OR US	44.3337	-123.406	151.5	2008-03				24	15		0								15	27.9																									160.3		15
US1ORBN0030	MONROE 5.7 WNW, OR US	44.3337	-123.406	151.5	2008-04				15	12		1								46	15.2																									87.6		49
US1ORBN0030	MONROE 5.7 WNW, OR US	44.3337	-123.406	151.5	2008-05				4	1		0								0	3.3																									6.1		0
US1ORBN0030	MONROE 5.7 WNW, OR US	44.3337	-123.406	151.5	2008-06				8	3		0								0	7.9																									21.4		0
USR0000OBEN	BEND WATERSHED OREGON, OR US	44.03	-121.568	1624.6	2008-06			4.8					0	18	0	19	3	-3.3				33.9						179.5																					10.9
US1ORBN0039	CORVALLIS 2.3 NW, OR US	44.5961	-123.307	137.8	2008-03				24	14		0								5	20.6																									136.6		5
US1ORBN0039	CORVALLIS 2.3 NW, OR US	44.5961	-123.307	137.8	2008-04				15	9		0								10	14																									68.3		10
USC00356213	OAKRIDGE FISH HATCHERY, OR US	43.743	-122.444	388.6	2008-01		0	0	19	17		2	0	26	1	0	0	-7.2		165	26.7	9.4		1823				513																		230.3		249	1.2
USC00356213	OAKRIDGE FISH HATCHERY, OR US	43.743	-122.444	388.6	2008-02		0	0	14	9	7	1	0	23	0	0	0	-2.8	152	25	18	16.7		2220.5				397.5																		80.3		25	4.1
USC00356213	OAKRIDGE FISH HATCHERY, OR US	43.743	-122.444	388.6	2008-03		0	0	21	19	0	0	0	17	0	0	0	-3.3	0	13	16.5	18.9		2634.4				413.9																		154.4		13	5
USC00356213	OAKRIDGE FISH HATCHERY, OR US	43.743	-122.444	388.6	2008-04		0	0	16	12	1	1	0	8	0	4	0	-3.9	25	25	15.2	28.3		2974				339.6																		92.9		25	7
USC00356213	OAKRIDGE FISH HATCHERY, OR US	43.743	-122.444	388.6	2008-05		14.4	14.4	10	6	0	0	0	1	0	7	3	0	0	0	13.7	37.2		3163.2				189.2																		59.8		0	12.7
USC00356213	OAKRIDGE FISH HATCHERY, OR US	43.743	-122.444	388.6	2008-06		26.7	12.3	5	5	0	0	0	0	0	16	1	3.9	0	0	12.7	34.4		3309.8				146.6																		38.7		0	13.9
USC00356334	OREGON CITY, OR US	45.3558	-122.605	50.9	2008-01		0	0	16	15	0	0	0	10	0	0	0	-4.4	0	0	30.5	13.3						394.2																		201.3		0	3.7
USC00356334	OREGON CITY, OR US	45.3558	-122.605	50.9	2008-02				9	5	0	0							0	0	31.8																									89.7		0
USC00356334	OREGON CITY, OR US	45.3558	-122.605	50.9	2008-03						0	0							0	0																												0
USC00356334	OREGON CITY, OR US	45.3558	-122.605	50.9	2008-04						0	0			0	4	0		0	0		27.8																								85.9		0
USC00356334	OREGON CITY, OR US	45.3558	-122.605	50.9	2008-06				5	2	0	0	0	0	0	18	1	7.2	0	0	3.8	39.4																								10.2		0	17
USS0019D03S	MADISON BUTTE, OR US	45.11	-119.5	1569.7	2008-01		0	0	20	20	31		1	31	18	0	0	-18.2	787		12.7	4.3		2584				713.1																		73.2			-4.7
USS0019D03S	MADISON BUTTE, OR US	45.11	-119.5	1569.7	2008-02		0	0	11	11	29		0	27	9	0	0	-8.5	813		5.1	10.3		3123.9				539.9																		35.3			-0.3
USS0019D03S	MADISON BUTTE, OR US	45.11	-119.5	1569.7	2008-03		0	0	16	16	31		0	29	3	0	0	-10.4	635		15.2	10.2		3726.6				602.7																		60.5			-1.1
USS0019D03S	MADISON BUTTE, OR US	45.11	-119.5	1569.7	2008-04		0	0	12	12	28		0	26	2	0	0	-9.3	533		7.6	19.5		4241.3				514.7																		50.7			1.2
USS0019D03S	MADISON BUTTE, OR US	45.11	-119.5	1569.7	2008-05		6	6	10	10	0		0	10	0	4	0	-5.3	0		30.5	28.7		4562.7				321.4																		91.5			8.2
USS0019D03S	MADISON BUTTE, OR US	45.11	-119.5	1569.7	2008-06		19	13	5	5	0		0	9	0	6	0	-4.1	0		10.2	30.8		4795.3				232.6																		25.4			11
US1ORBN0036	NORTH ALBANY 2.7 NW, OR US	44.6911	-123.148	72.8	2008-02				18	6		0								0	22.1																									75.2		0
US1ORBN0036	NORTH ALBANY 2.7 NW, OR US	44.6911	-123.148	72.8	2008-03				23	16		0								3	14.2																									122.3		3
US1ORBN0036	NORTH ALBANY 2.7 NW, OR US	44.6911	-123.148	72.8	2008-05				8	1		0								0	3.8																									10.7		0
US1ORBN0036	NORTH ALBANY 2.7 NW, OR US	44.6911	-123.148	72.8	2008-06				5	1		0								0	14.2																									21.1		0
US1ORBN0033	PHILOMATH 7.0 NNW, OR US	44.6286	-123.431	259.1	2008-02				14	7		1								25	24.9																									114.8		38
US1ORBN0033	PHILOMATH 7.0 NNW, OR US	44.6286	-123.431	259.1	2008-03				23	18		1								25	22.9																									156.5		60
US1ORBN0033	PHILOMATH 7.0 NNW, OR US	44.6286	-123.431	259.1	2008-04				19	14		2								71	17.3																									104.7		107
US1ORBN0033	PHILOMATH 7.0 NNW, OR US	44.6286	-123.431	259.1	2008-05				8	1		0								0	3.6																									9.4		0
US1ORBN0033	PHILOMATH 7.0 NNW, OR US	44.6286	-123.431	259.1	2008-06				7	4		0								0	12.4																									35.9		0
USR0000OSFK	SOUTH FORK OREGON, OR US	45.5906	-123.476	682.8	2008-01		0	0					0	24	5	0	0	-7.2				7.2		2090				556.9																					0.4
USR0000OSFK	SOUTH FORK OREGON, OR US	45.5906	-123.476	682.8	2008-02		0	0					0	12	1	0	0	-2.8				15.6		2498.3				408.3																					3.8
USR0000OSFK	SOUTH FORK OREGON, OR US	45.5906	-123.476	682.8	2008-03		0	0					0	26	0	0	0	-3.3				13.9		2988				489.7																					2.5
USR0000OSFK	SOUTH FORK OREGON, OR US	45.5906	-123.476	682.8	2008-04		0	0					0	20	0	1	0	-3.9				23.9		3422.6				434.6																					3.9
USR0000OSFK	SOUTH FORK OREGON, OR US	45.5906	-123.476	682.8	2008-05		7.3	7.3					0	1	0	6	0	0				28.9		3696.1				273.5																					9.8
USR0000OSFK	SOUTH FORK OREGON, OR US	45.5906	-123.476	682.8	2008-06		17.3	10					0	0	0	9	1	2.2				33.3		3917.1				221																					11.3
USC00358634	TROUTDALE, OR US	45.5533	-122.389	10.1	2008-01						0	0	0	9	0	0	0	-4.4	0	0		13.3																								186.7		0	3
USC00358634	TROUTDALE, OR US	45.5533	-122.389	10.1	2008-02			0			0		0	7	0	0	0	-2.2	0			18.3						333.6																		102.9			6.4
USC00358634	TROUTDALE, OR US	45.5533	-122.389	10.1	2008-03			0			0	0	0	5	0	0	0	-3.3	0	0		18.3						311.7																		136.9		0	6.6
USC00358634	TROUTDALE, OR US	45.5533	-122.389	10.1	2008-04			0			0	0	0	4	0	2	0	-2.2	0	0		23.9						266.9																		83.5		0	8.5
USC00358634	TROUTDALE, OR US	45.5533	-122.389	10.1	2008-05			17.3			0	0	0	0	0	10	2	2.8	0	0		35.6						160.3																		47.7		0	13.6
USC00358634	TROUTDALE, OR US	45.5533	-122.389	10.1	2008-06			17.4			0	0	0	0	0	14	2	6.1	0	0		35						112.9																		37.4		0	15.1
USC00358997	WALLOWA, OR US	45.5731	-117.531	892.5	2008-01		0	0	13	6	31	8	7	30	13	0	0	-24.4	178	102	7.1	8.9		2262.9				702.3																		31.5		458	-4.3
USC00358997	WALLOWA, OR US	45.5731	-117.531	892.5	2008-02		0	0	11	3	20	3	0	23	1	0	0	-10	178	76	5.6	15		2741.8				478.9																		18.7		183	1.8
USC00358997	WALLOWA, OR US	45.5731	-117.531	892.5	2008-03		0	0	16	5	2	5	0	27	0	0	0	-7.8	51	51	10.4	15.6		3210.5				468.7																		40.4		210	3.2
USC00358997	WALLOWA, OR US	45.5731	-117.531	892.5	2008-04		0	0	12	3		3	0	22	0	4	0	-8.3		25	8.4	26.7		3587				376.5																		21.6		114	5.8
USC00358997	WALLOWA, OR US	45.5731	-117.531	892.5	2008-05		2.2	2.2	16	8	0	0	0	5	0	9	1	-5.6	0	0	27.2	36.7		3777.2				190.2																		82.9		0	12.3
USC00358997	WALLOWA, OR US	45.5731	-117.531	892.5	2008-06		18.4	16.2	11	6	0	0	0	0	0	20	3	1.1	0	0	6.1	37.8		3890.1				112.9																		32.1		0	15.1
USS0017D20S	MILK SHAKES, OR US	45.98	-117.95	1700.8	2008-01		0	0	24	24	31		0	31	23	0	0	-14.4	2845		66	1.9						723.3																		347.6			-5
USS0017D20S	MILK SHAKES, OR US	45.98	-117.95	1700.8	2008-02		0	0	18	18	29		0	29	9	0	0	-9.9	3200		55.9	8.1						561																		218.3			-1
USS0017D20S	MILK SHAKES, OR US	45.98	-117.95	1700.8	2008-03		0	0	24	24	31		0	31	9	0	0	-10.3	3683		25.4	9.5						624.4																		246.3			-1.8
USS0017D20S	MILK SHAKES, OR US	45.98	-117.95	1700.8	2008-04		0	0	19	19	30		0	25	0	0	0	-8.5	3759		33	15.9						509.8																		182.9			0.7
USS0017D20S	MILK SHAKES, OR US	45.98	-117.95	1700.8	2008-05		0	0	16	16	31		0	11	0	2	0	-4.2	3124		20.3	22						356.4																		111.5			6.8
USS0017D20S	MILK SHAKES, OR US	45.98	-117.95	1700.8	2008-06		4.7	4.7	10	10	24		0	3	0	5	0	-3.4	1575		53.3	26.8						289																		144.5			8.9
USC00353193	WINCHESTER BAY COAST GUARD, OR US	43.6814	-124.178	2.4	2008-01						0	0							0	0																										366.3		0
USC00353193	WINCHESTER BAY COAST GUARD, OR US	43.6814	-124.178	2.4	2008-02						0	0							0	0																										113.9		0
USC00353193	WINCHESTER BAY COAST GUARD, OR US	43.6814	-124.178	2.4	2008-03						0	0							0	0																										216.1		0
USC00353193	WINCHESTER BAY COAST GUARD, OR US	43.6814	-124.178	2.4	2008-04						0	0							0	0																										163.5		0
USC00353193	WINCHESTER BAY COAST GUARD, OR US	43.6814	-124.178	2.4	2008-05						0	0							0	0																										30.7		0
USC00353193	WINCHESTER BAY COAST GUARD, OR US	43.6814	-124.178	2.4	2008-06						0	0							0	0																										52.4		0
US1ORBN0040	CORVALLIS 0.6 ENE, OR US	44.5745	-123.265	69.8	2008-06				7	3		0								0	18.8																									28		0
USC00354126	IDLEYLD PARK 4 NE, OR US	43.3708	-122.965	329.2	2008-01		0	0	18	17	9	6	0	24	0	0	0	-6.7	330	152	53.8	13.9		1654.3				505.2																		342.1		585	1.5
USC00354126	IDLEYLD PARK 4 NE, OR US	43.3708	-122.965	329.2	2008-02		0	0	14	10	19	3	0	23	0	0	0	-3.9	229	76	30.2	16.7		2055.8				401.5																		130.9		139	4.5
USC00354126	IDLEYLD PARK 4 NE, OR US	43.3708	-122.965	329.2	2008-03		0	0	18	13	1	1	0	13	0	0	0	-3.9	25	38	25.1	20		2407.2				351.4																		209		61	6.2
USC00354126	IDLEYLD PARK 4 NE, OR US	43.3708	-122.965	329.2	2008-04		0	0	16	16	0	2	0	8	0	6	0	-3.9	0	165	17.3	29.4		2708.4				301.2																		117.3		195	8.3
USC00354126	IDLEYLD PARK 4 NE, OR US	43.3708	-122.965	329.2	2008-05		18	18	9	4	0	0	0	2	0	12	4	-1.1	0	0	10.4	38.9		2855				146.6																		32.5		0	14.1
USC00354126	IDLEYLD PARK 4 NE, OR US	43.3708	-122.965	329.2	2008-06		33	15	8	3	0	0	0	0	0	18	2	1.1	0	0	29	35.6		2959.1				104.1																		46.1		0	15.1
USC00356426	PAISLEY, OR US	42.6922	-120.54	1328.9	2008-02				0	0	4	0							51	0	0																									0		0
USC00356426	PAISLEY, OR US	42.6922	-120.54	1328.9	2008-03						0	0							0	0																										7.7		0
USC00356426	PAISLEY, OR US	42.6922	-120.54	1328.9	2008-04						0	0							0	0																										4.8		0
USC00356426	PAISLEY, OR US	42.6922	-120.54	1328.9	2008-05						0	0							0	0																												0
USC00356426	PAISLEY, OR US	42.6922	-120.54	1328.9	2008-06				1	0	0	0							0	0	0.3																									1.6		0
USC00358726	UKIAH, OR US	45.1359	-118.939	1016.8	2008-06						0	0							0	0																												0
USW00024155	PENDLETON E OR REGIONAL AIRPORT, OR US	45.6975	-118.834	452.5	2008-01	3.8	0	0	12	5	5	2	0	23	6	0	0	-16.1	229	236	21.1	14.4		1864.3				577.1																		46.3		272	-0.3
USW00024155	PENDLETON E OR REGIONAL AIRPORT, OR US	45.6975	-118.834	452.5	2008-02	3.9	0	0	8	2	5	1	0	17	0	0	0	-6.1	102	107	3.6	17.2		2254.9				390.6																		11.3		110	4.9
USW00024155	PENDLETON E OR REGIONAL AIRPORT, OR US	45.6975	-118.834	452.5	2008-03	4.2	0	0	17	4	0	1	0	18	0	0	0	-5	0	66	5.8	17.8		2655.9				401																		28.7		72	5.4
USW00024155	PENDLETON E OR REGIONAL AIRPORT, OR US	45.6975	-118.834	452.5	2008-04	5	0	0	6	1	0	0	0	10	0	4	0	-4.4	0	0	2.8	25.6		2969.2				313.3																		5.9		0	7.9
USW00024155	PENDLETON E OR REGIONAL AIRPORT, OR US	45.6975	-118.834	452.5	2008-05	4.2	19.4	19.4	13	7	0	0	0	2	0	15	3	-0.6	0	0	8.1	36.1		3092.9				123.7																		41.1		0	15
USW00024155	PENDLETON E OR REGIONAL AIRPORT, OR US	45.6975	-118.834	452.5	2008-06	4.7	59.3	39.9	5	3	0	0	0	0	0	23	4	3.3	0	0	19.6	38.9		3159.7				66.8																		34.9		0	17.4
US1ORBN0007	CORVALLIS 1.5 NW, OR US	44.5867	-123.298	154.2	2008-02				17	5		0								0	16																									61.7		0
US1ORBN0007	CORVALLIS 1.5 NW, OR US	44.5867	-123.298	154.2	2008-04				17	8		0								0	10.2																									45.8		0
US1ORBN0007	CORVALLIS 1.5 NW, OR US	44.5867	-123.298	154.2	2008-05				4	1		0								0	3																									7.4		0
US1ORBN0007	CORVALLIS 1.5 NW, OR US	44.5867	-123.298	154.2	2008-06				7	3		0								0	13																									21.4		0
US1ORBN0004	CORVALLIS 9.6 SW, OR US	44.463	-123.398	128	2008-01				22	18		1								25	33																									281.2		25
US1ORBN0004	CORVALLIS 9.6 SW, OR US	44.463	-123.398	128	2008-02				18	6		0								0	22.4																									99.8		0
US1ORBN0004	CORVALLIS 9.6 SW, OR US	44.463	-123.398	128	2008-03				22	15		0								0	22.9																									139.1		0
US1ORBN0004	CORVALLIS 9.6 SW, OR US	44.463	-123.398	128	2008-04				17	10		0								0	10.2																									66.7		0
US1ORBN0004	CORVALLIS 9.6 SW, OR US	44.463	-123.398	128	2008-05				6	1		0								0	3.8																									8.4		0
USC00353038	FOSSIL, OR US	44.9984	-120.218	807.7	2008-01				9	3	0	0	0	12				-8.9	0	0	10.2																									24.2		0
USC00353038	FOSSIL, OR US	44.9984	-120.218	807.7	2008-02				6	3	0	0	0	7				-2.8	0	0	6.4																									16.8		0
USC00353038	FOSSIL, OR US	44.9984	-120.218	807.7	2008-03				6	3	0	0	0	18				-3.9	0	0	5.1																									18.1		0
USC00353038	FOSSIL, OR US	44.9984	-120.218	807.7	2008-04			0	4	2	0	0	0	9	0	4	0	-3.9	0	0	2.5	26.1						251.8																		8.1		0	8.4
USC00353038	FOSSIL, OR US	44.9984	-120.218	807.7	2008-05				9	8	0	0	0	2				-1.1	0	0	11.4																									51.8		0
USC00353038	FOSSIL, OR US	44.9984	-120.218	807.7	2008-06				6	3	0	0	0	0				3.3	0	0	6.4																									20.3		0
USC00354003	HOOD RIVER EXPERIMENT STATION, OR US	45.6847	-121.517	152.4	2008-01		0	0	20	13	7	0	0	30	4	0	0	-12.2	381	0	27.2	9.4		1807				548.3																		164.4		0	0.1
USC00354003	HOOD RIVER EXPERIMENT STATION, OR US	45.6847	-121.517	152.4	2008-02		0	0	13	7	1	0	0	17	0	0	0	-5.6	25	0	29.2	18.9		2177.4				370.4																		78.3		0	5.1
USC00354003	HOOD RIVER EXPERIMENT STATION, OR US	45.6847	-121.517	152.4	2008-03		0	0	17	11	0	0	0	12	0	0	0	-3.9	0	0	7.6	18.9		2507.4				330																		63.7		0	6.1
USC00354003	HOOD RIVER EXPERIMENT STATION, OR US	45.6847	-121.517	152.4	2008-04		0	0	15	5	0	0	0	11	0	4	0	-5	0	0	9.9	24.4		2836.8				329.4																		35.4		0	7.4
USC00354003	HOOD RIVER EXPERIMENT STATION, OR US	45.6847	-121.517	152.4	2008-05		15.2	15.2	11	3	0	0	0	1	0	12	2	0	0	0	4.3	35	132	2985.1				148.3																		20.4		0	14
USC00354003	HOOD RIVER EXPERIMENT STATION, OR US	45.6847	-121.517	152.4	2008-06		39.7	24.5	6	2	0	0	0	0	0	20	4	4.4	0	0	3.8	38.3	165	3082.5				97.4																		12.3		0	15.7
US1ORBN0005	CORVALLIS 2.1 NW, OR US	44.5936	-123.305	117.3	2008-01				19	15		2								43	36.1																									254.3		123
US1ORBN0005	CORVALLIS 2.1 NW, OR US	44.5936	-123.305	117.3	2008-03				22	14		0								5	17.5																									144.7		5
US1ORBN0005	CORVALLIS 2.1 NW, OR US	44.5936	-123.305	117.3	2008-04																																									74.7
US1ORBN0005	CORVALLIS 2.1 NW, OR US	44.5936	-123.305	117.3	2008-05				5	2		0								0	5.3																									10		0
USC00356302	O O RANCH, OR US	43.2783	-119.311	1260.7	2008-01		0	0	0	0		0	13	29	27	0	0	-23.9		10	0	3.3						774.9																		0		10	-8.4
USC00356302	O O RANCH, OR US	43.2783	-119.311	1260.7	2008-02		0	0					0	29	1	0	0	-9.4				6.1						536.5																					-0.8
USC00356302	O O RANCH, OR US	43.2783	-119.311	1260.7	2008-03		0	0	1	1	0	0	0	31	0	0	0	-11.1	0	0	5.1	9.4						573.5																		5.1		0	-0.2
USC00356302	O O RANCH, OR US	43.2783	-119.311	1260.7	2008-04		0	0	1	1	0	0	0	30	0	0	0	-11.1	0	0	11.4	16.1						408																		11.4		0	3.3
USC00356302	O O RANCH, OR US	43.2783	-119.311	1260.7	2008-05		0	0	4	4	0	0	0	14	0	8	0	-2.2	0	0	12.7	24.4						251.7																		36.8		0	8.7
USC00356302	O O RANCH, OR US	43.2783	-119.311	1260.7	2008-06		8	8	2	2	0	0	0	2	0	11	4	-0.6	0	0	7.6	33.3						207.3																		12.7		0	11.1
US1ORBN0002	ALBANY 3.6 NW, OR US	44.6545	-123.141	92	2008-01				19	16		1								30	34.5																									215.6		63
US1ORBN0002	ALBANY 3.6 NW, OR US	44.6545	-123.141	92	2008-02				16	5		0								0	19.6																									65.2		0
US1ORBN0002	ALBANY 3.6 NW, OR US	44.6545	-123.141	92	2008-03				22	13		0								3	13.7																									103.5		3
US1ORBN0002	ALBANY 3.6 NW, OR US	44.6545	-123.141	92	2008-04				18	9		0								3	12.2																									57.9		6
US1ORBN0002	ALBANY 3.6 NW, OR US	44.6545	-123.141	92	2008-05				7	2		0								0	4.3																									13		0
US1ORBN0002	ALBANY 3.6 NW, OR US	44.6545	-123.141	92	2008-06				5	2		0								0	17.5																									23.4		0
US1ORBN0003	PHILOMATH 1.9 WSW, OR US	44.5323	-123.395	86	2008-01				21	15		2								25	31.5																									265.5		83
US1ORBN0003	PHILOMATH 1.9 WSW, OR US	44.5323	-123.395	86	2008-02				19	7		0								0	18.8																									94.2		0
US1ORBN0003	PHILOMATH 1.9 WSW, OR US	44.5323	-123.395	86	2008-03																																									133.2
US1ORBN0003	PHILOMATH 1.9 WSW, OR US	44.5323	-123.395	86	2008-05																																									7.5
US1ORBN0003	PHILOMATH 1.9 WSW, OR US	44.5323	-123.395	86	2008-06				8	3		0								0	7.9																									18.6		0
USC00356784	PORT ORFORD NUMBER 2, OR US	42.7514	-124.502	7	2008-01		0	0	23	18	0	0	0	4	0	0	0	-1.1	0	0	51.8	16.7		1427.1				354.7																		332.7		0	6.9
USC00356784	PORT ORFORD NUMBER 2, OR US	42.7514	-124.502	7	2008-02		0	0	15	10	0	0	0	2	0	0	0	-1.1	0	0	44.2	17.2		1734				306.9																		147.4		0	7.4
USC00356784	PORT ORFORD NUMBER 2, OR US	42.7514	-124.502	7	2008-03		0	0	23	18	0	0	0	5	0	0	0	-1.1	0	0	33	17.8		2079.6				345.6																		267.6		0	7.2
USC00356784	PORT ORFORD NUMBER 2, OR US	42.7514	-124.502	7	2008-04		0	0	17	11	0	0	0	0	0	1	0	1.1	0	0	18	25.6		2369.8				290.2																		94.2		0	8.3
USC00356784	PORT ORFORD NUMBER 2, OR US	42.7514	-124.502	7	2008-05		5	5	7	2	0	0	0	0	0	4	0	2.8	0	0	4.3	29.4		2581.1				211.3																		13.2		0	11.7
USC00356784	PORT ORFORD NUMBER 2, OR US	42.7514	-124.502	7	2008-06		5	0	7	4	0	0	0	0	0	1	0	5	0	0	17.3	21.7		2747.7				166.6																		34.4		0	12.3
USR0000OHOY	HOYT CREEK OREGON, OR US	42.9764	-121.422	1659.6	2008-01		0	0					0	31	13	0	0	-16.7				10.6						656.1																					-2.8
USR0000OHOY	HOYT CREEK OREGON, OR US	42.9764	-121.422	1659.6	2008-02		0	0					0	29	4	0	0	-9.4				15.6						494.5																					1.3
USR0000OHOY	HOYT CREEK OREGON, OR US	42.9764	-121.422	1659.6	2008-03		0	0					0	28	1	0	0	-15.6				13.9						546.3																					0.7
USR0000OHOY	HOYT CREEK OREGON, OR US	42.9764	-121.422	1659.6	2008-04		0	0					0	26	1	1	0	-11.1				21.1						472.4																					2.6
USR0000OHOY	HOYT CREEK OREGON, OR US	42.9764	-121.422	1659.6	2008-05		3.6	3.6					0	16	0	6	1	-7.2				32.2						294.1																					9
USR0000OHOY	HOYT CREEK OREGON, OR US	42.9764	-121.422	1659.6	2008-06		14.4	10.8					0	11	0	17	1	-2.8				32.2						201.8																					12
USW00024152	MEACHAM, OR US	45.5118	-118.425	1137	2008-01	0.9	0	0	18	14		10	3	30	13	0	0	-30.6		274	18.8	7.2		2736.4				700.3																		138.4		992	-4.3
USW00024152	MEACHAM, OR US	45.5118	-118.425	1137	2008-02	0.7	0	0	16	12	24	6	0	26	5	0	0	-14.4	1295	97	25.4	11.1		3266				529.6																		127.1		447	0.1
USW00024152	MEACHAM, OR US	45.5118	-118.425	1137	2008-03	0.6	0	0	25	16		9	0	31	2	0	0	-13.3		112	28.4	11.1		3850.4				584.4																		142.8		608	-0.5
USW00024152	MEACHAM, OR US	45.5118	-118.425	1137	2008-04	0.7	0	0	20	9	30	9	0	30	0	0	0	-15	965	97	9.1	18.9		4345.3				494.9																		71		579	1.8
USW00024152	MEACHAM, OR US	45.5118	-118.425	1137	2008-05	0.7	0	0	18	10	3	1	0	10	0	6	0	-5	229	38	17.8	30.6		4635.4				290.1																		89.8		46	9
USW00024152	MEACHAM, OR US	45.5118	-118.425	1137	2008-06	0.8	4.7	4.7	9	6	0	1	0	12	0	12	1	-2.2	0	272	60.7	33.3		4870.7				235.3																		92.7		272	10.6
USC00356541	PENDLETON DOWNTOWN, OR US	45.6703	-118.796	317	2008-01		0	0	10	5	0	2	0	24	5	0	0	-16.1	0	229	22.9	15.6		1621.6				505.1																		48.8		381	0.9
USC00356541	PENDLETON DOWNTOWN, OR US	45.6703	-118.796	317	2008-02		0	0	5	1		0	0	15	0	0	0	-6.1		0	2.5	18.9		1968.3				346.7																		12		0	5.9
USC00356541	PENDLETON DOWNTOWN, OR US	45.6703	-118.796	317	2008-03						0	0							0	0																										17.3		3
USC00356541	PENDLETON DOWNTOWN, OR US	45.6703	-118.796	317	2008-04				6	2	0	0							0	0	7.9																									13.1		0
USC00356541	PENDLETON DOWNTOWN, OR US	45.6703	-118.796	317	2008-05			20.5	8	4	0	0	0	1	0	15	4	-0.6	0	0	9.4	36.7						98.3																		27.2		0	15.3
USC00356541	PENDLETON DOWNTOWN, OR US	45.6703	-118.796	317	2008-06			26.1	6	4	0	0	0	0	0	21	2	3.9	0	0	20.8	38.9						54.6																		37.8		0	17.2
US1ORBN0001	CORVALLIS 2 SSW, OR US	44.539	-123.293	114	2008-01				22	18		3								25	33.3																									236.1		134
US1ORBN0001	CORVALLIS 2 SSW, OR US	44.539	-123.293	114	2008-02				17	6		0								0	16.8																									73.2		0
US1ORBN0001	CORVALLIS 2 SSW, OR US	44.539	-123.293	114	2008-03				26	15		0								8	19.6																									127.3		8
US1ORBN0001	CORVALLIS 2 SSW, OR US	44.539	-123.293	114	2008-04				18	9		0								20	10.7																									59.1		33
US1ORBN0001	CORVALLIS 2 SSW, OR US	44.539	-123.293	114	2008-05				6	4		0								0	5.8																									18.2		0
USC00356540	PENDLETON BRANCH EXPERIMENTAL STATION, OR US	45.7206	-118.626	453.2	2008-01		0	0	15	4	12	1	3	25	6	0	0	-18.9	229	229	18.3	12.8		1883.3	2.2			551.8	3.9			-0.6			-0.6			0.4				1				45.6		285	-0.6
USC00356540	PENDLETON BRANCH EXPERIMENTAL STATION, OR US	45.7206	-118.626	453.2	2008-02		0	0	7	2	7	2	0	21	0	0	0	-6.7	178	109	5.6	17.2		2288.8	4.4			405.5	10			-0.6			-0.6			1.7				4.1				16		142	4.4
USC00356540	PENDLETON BRANCH EXPERIMENTAL STATION, OR US	45.7206	-118.626	453.2	2008-03		0	0	20	9	1	1	0	21	0	1	0	-5.6	25	36	8.4	21.1		2682.5				393.7																		56.5		36	5.6
USC00356540	PENDLETON BRANCH EXPERIMENTAL STATION, OR US	45.7206	-118.626	453.2	2008-04		0	0	9	2	0	0	0	17	0	4	0	-7.2	0	0	3.6	28.3		3010.5				328																		12.9		0	7.4
USC00356540	PENDLETON BRANCH EXPERIMENTAL STATION, OR US	45.7206	-118.626	453.2	2008-05		12.8	12.8	10	4	0	0	0	4	0	14	2	-2.8	0	0	13	36.1		3162.5				152																		32.8		0	13.7
USC00356540	PENDLETON BRANCH EXPERIMENTAL STATION, OR US	45.7206	-118.626	453.2	2008-06		20.3	7.5	6	3	0	0	0	0	0	18	1	1.1	0	0	14.7	32.8		3265.5				103																		33.8		0	14.7
USS0019D02S	ARBUCKLE MOUNTAIN, OR US	45.19	-119.25	1758.7	2008-01				19	19	31								1626		27.9																									172.4
USS0019D02S	ARBUCKLE MOUNTAIN, OR US	45.19	-119.25	1758.7	2008-02			0	15	15	29		0	28	8	0	0	-8.4	1753		20.3	10.4						543.5																		93.8			-0.4
USS0019D02S	ARBUCKLE MOUNTAIN, OR US	45.19	-119.25	1758.7	2008-03			0	20	20	31		0	30	4	0	0	-10.9	1854		17.8	11.9						604																		116.4			-1.1
USS0019D02S	ARBUCKLE MOUNTAIN, OR US	45.19	-119.25	1758.7	2008-04			0	18	18	30		0	26	1	0	0	-10.8	1803		10.2	18.9						517.2																		83.6			1.1
USS0019D02S	ARBUCKLE MOUNTAIN, OR US	45.19	-119.25	1758.7	2008-05			1	12	12	18		0	10	0	4	0	-5.8	1372		27.9	26.4						351.4																		109.1			7
USS0019D02S	ARBUCKLE MOUNTAIN, OR US	45.19	-119.25	1758.7	2008-06			5.7	6	6	0		0	9	0	5	0	-4.4	0		40.6	27.1						266.1																		71			9.6
US1ORJS0001	O BRIEN 2 SW, OR US	42.0525	-123.714	449.6	2008-01				18	15		5								117	66																									321.5		388
US1ORJS0001	O BRIEN 2 SW, OR US	42.0525	-123.714	449.6	2008-02				15	8		0								18	69.9																									190.7		18
US1ORJS0001	O BRIEN 2 SW, OR US	42.0525	-123.714	449.6	2008-03				17	14		0								0	39.9																									160.1		0
US1ORJS0001	O BRIEN 2 SW, OR US	42.0525	-123.714	449.6	2008-04				13	6		1								56	39.1																									83.4		61
US1ORJS0001	O BRIEN 2 SW, OR US	42.0525	-123.714	449.6	2008-05				7	2		0								0	7.9																									15.7		0
US1ORJS0001	O BRIEN 2 SW, OR US	42.0525	-123.714	449.6	2008-06				5	2		0								0	6.6																									12		0
USR0000ORCK	ROCKHOUSE 1 OREGON, OR US	44.925	-123.469	609.6	2008-01		0	0					0	23	3	0	0	-6.1				8.9		1737.8				493																					1.4
USR0000ORCK	ROCKHOUSE 1 OREGON, OR US	44.925	-123.469	609.6	2008-02		0	0					0	8	0	0	0	-1.7				16.7		2117.7				379.9																					5.2
USR0000ORCK	ROCKHOUSE 1 OREGON, OR US	44.925	-123.469	609.6	2008-03		0	0					0	10	0	0	0	-2.2				15		2551.4				433.7																					4.3
USR0000ORCK	ROCKHOUSE 1 OREGON, OR US	44.925	-123.469	609.6	2008-04		0	0					0	11	0	1	0	-3.3				25		2926.6				375.2																					5.8
USR0000ORCK	ROCKHOUSE 1 OREGON, OR US	44.925	-123.469	609.6	2008-05		20.5	20.5					0	0	0	9	1	1.1				34.4		3140				213.4																					12.1
USR0000ORCK	ROCKHOUSE 1 OREGON, OR US	44.925	-123.469	609.6	2008-06		45.7	25.2					0	0	0	17	2	3.3				38.3		3292.7				152.7																					14.1
USR0000OSEL	SELDOM CREEK OREGON, OR US	42.4075	-122.191	1485.9	2008-01		0	0					0	31	16	0	0	-17.2				9.4		2424.3				670																					-3.3
USR0000OSEL	SELDOM CREEK OREGON, OR US	42.4075	-122.191	1485.9	2008-02		0	0					0	29	4	0	0	-13.9				15		2953.6				529.3																					0.1
USR0000OSEL	SELDOM CREEK OREGON, OR US	42.4075	-122.191	1485.9	2008-03		0	0					1	30	0	0	0	-17.8				15.6		3498.7				545.1																					0.8
USR0000OSEL	SELDOM CREEK OREGON, OR US	42.4075	-122.191	1485.9	2008-04		0	0					0	29	0	2	0	-13.9				22.8		3954.4				455.7																					3.1
USR0000OSEL	SELDOM CREEK OREGON, OR US	42.4075	-122.191	1485.9	2008-05		0	0					0	14	0	7	1	-8.3				32.2		4244.1				289.7																					9
USR0000OSEL	SELDOM CREEK OREGON, OR US	42.4075	-122.191	1485.9	2008-06		7.5	7.5					0	7	0	17	0	-1.1				31.7		4433.3				189.2																					12.1
USS0020G06S	QUARTZ MOUNTAIN, OR US	42.32	-120.83	1743.5	2008-01		0	0	12	12	31		0	31	16	0	0	-14.2	381		12.7	9.2		2419.8				687																		65.8			-3.8
USS0020G06S	QUARTZ MOUNTAIN, OR US	42.32	-120.83	1743.5	2008-02		0	0	6	6	29		0	29	6	0	0	-11.4	432		7.6	14.9		2961.5				541.7																		22.7			-0.4
USS0020G06S	QUARTZ MOUNTAIN, OR US	42.32	-120.83	1743.5	2008-03		0	0	11	11	23		0	30	4	0	0	-13.1	279		7.6	11.7		3551.7				590.2																		35.2			-0.7
USS0020G06S	QUARTZ MOUNTAIN, OR US	42.32	-120.83	1743.5	2008-04		0	0	6	6	0		0	26	2	0	0	-10.9	0		5.1	20.3		4039.8				488.1																		17.6			2.1
USS0020G06S	QUARTZ MOUNTAIN, OR US	42.32	-120.83	1743.5	2008-05		7.9	7.9	10	10	0		0	12	0	5	0	-6.3	0		27.9	29.4		4338.1				298.3																		78.6			9
USS0020G06S	QUARTZ MOUNTAIN, OR US	42.32	-120.83	1743.5	2008-06		18.8	10.9	3	3	0		0	6	0	16	0	-2.4	0		10.2	30.5		4508.8				170.7																		15.2			13
US1ORBN0008	ALSEA 1 W, OR US	44.3667	-123.646	74.1	2008-01				22	20		4								152	48.5																									464.5		366
US1ORBN0008	ALSEA 1 W, OR US	44.3667	-123.646	74.1	2008-02				16	12		0								13	31.5																									153.9		13
US1ORBN0008	ALSEA 1 W, OR US	44.3667	-123.646	74.1	2008-03				23	20		0								23	33.5																									275.4		23
USR0000OFLA	FLAGSTAFF HILL OREGON, OR US	44.8142	-117.729	1202.4	2008-01		0	0					0	31	19	0	0	-16.1				5		2255.4				692																					-4
USR0000OFLA	FLAGSTAFF HILL OREGON, OR US	44.8142	-117.729	1202.4	2008-02		0	0					0	28	3	0	0	-7.8				8.9		2788.8				533.4																					-0.1
USR0000OFLA	FLAGSTAFF HILL OREGON, OR US	44.8142	-117.729	1202.4	2008-03		0	0					0	30	2	0	0	-7.2				10.6		3304.2				515.4																					1.7
USR0000OFLA	FLAGSTAFF HILL OREGON, OR US	44.8142	-117.729	1202.4	2008-04		0	0					0	26	0	2	0	-6.7				22.8		3710				405.8																					4.8
USR0000OFLA	FLAGSTAFF HILL OREGON, OR US	44.8142	-117.729	1202.4	2008-05		17.3	17.3					0	4	0	6	1	-2.2				32.8		3922				212																					12.1
USR0000OFLA	FLAGSTAFF HILL OREGON, OR US	44.8142	-117.729	1202.4	2008-06		48.9	31.6					0	1	0	18	3	0				37.8		4020.2				98.2																					15.7
USR0000OCED	CEDAR OREGON, OR US	45.2117	-123.772	682.8	2008-01		0	0					0	22	1	0	0	-6.1				10.6		2010.4				476.6																					2
USR0000OCED	CEDAR OREGON, OR US	45.2117	-123.772	682.8	2008-02		0	0					0	11	0	0	0	-1.7				17.2		2403				392.6																					4.8
USR0000OCED	CEDAR OREGON, OR US	45.2117	-123.772	682.8	2008-03		0	0					0	21	0	0	0	-2.2				14.4		2870.9				467.9																					3.2
USR0000OCED	CEDAR OREGON, OR US	45.2117	-123.772	682.8	2008-04		0	0					0	19	0	2	0	-2.8				23.3		3290.4				419.5																					4.4
USR0000OCED	CEDAR OREGON, OR US	45.2117	-123.772	682.8	2008-05		13.4	13.4					0	2	0	5	1	0				33.3		3586.6				296.2																					9.2
USR0000OCED	CEDAR OREGON, OR US	45.2117	-123.772	682.8	2008-06		21.5	8.1					0	0	0	6	0	2.2				31.1		3826.3				239.7																					10.6
US1ORDG0031	MYRTLE CREEK 1.9 SSW, OR US	43.0017	-123.3	197.8	2008-04				14	7		1								25	9.7																									41.9		25
US1ORDG0031	MYRTLE CREEK 1.9 SSW, OR US	43.0017	-123.3	197.8	2008-05				8	5		0								0	16																									34.4		0
US1ORDG0031	MYRTLE CREEK 1.9 SSW, OR US	43.0017	-123.3	197.8	2008-06				3	2		0								0	3.3																									6.1		0
USC00356550	PENDLETON WEATHER FORECAST OFFICE, OR US	45.691	-118.852	460.2	2008-01		0	0	12	5	7	2	0	27	6	0	0	-16.1	229	236	21.3	13.3		1837.2				589.6																		41.4		272	-0.7
USC00356550	PENDLETON WEATHER FORECAST OFFICE, OR US	45.691	-118.852	460.2	2008-02		0	0	8	2	5	1	0	14	0	0	0	-5.6	102	107	3.6	18.3		2222.6				385.4																		11.3		107	5
USC00356550	PENDLETON WEATHER FORECAST OFFICE, OR US	45.691	-118.852	460.2	2008-03		0	0	17	4	0	1	0	12	0	0	0	-3.3	0	66	5.8	16.7		2610.1				387.5																		28.5		72	5.8
USC00356550	PENDLETON WEATHER FORECAST OFFICE, OR US	45.691	-118.852	460.2	2008-04		0	0	6	1	0	0	0	8	0	4	0	-3.9	0	0	2.8	25		2915.4				305.3																		5.9		0	8.2
USC00356550	PENDLETON WEATHER FORECAST OFFICE, OR US	45.691	-118.852	460.2	2008-05		23.4	23.4	13	7	0	0	0	1	0	15	3	-1.1	0	0	8.1	36.1		3037				121.6																		41.1		0	15.2
USC00356550	PENDLETON WEATHER FORECAST OFFICE, OR US	45.691	-118.852	460.2	2008-06		66.5	43.1	5	3	0	0	0	0	0	23	3	4.4	0	0	19.6	38.9		3104.6				67.6																		34.9		0	17.5
US1ORDG0030	ROSEBURG 4.6 NNW, OR US	43.2809	-123.391	129.8	2008-03				17	8		0								0	21.6																									106.9		0
US1ORDG0030	ROSEBURG 4.6 NNW, OR US	43.2809	-123.391	129.8	2008-04				14	6		0								0	5.6																									51		0
US1ORDG0030	ROSEBURG 4.6 NNW, OR US	43.2809	-123.391	129.8	2008-05				7	3		0								0	5.3																									18.2		0
US1ORDG0030	ROSEBURG 4.6 NNW, OR US	43.2809	-123.391	129.8	2008-06				3	1		0								0	5.1																									6.4		0
USR0000OHOR	HORSE CREEK OREGON, OR US	44.9406	-122.4	609.6	2008-01		0	0					0	26	8	0	0	-10.6				14.4		2180.9				566.8																					0.1
USR0000OHOR	HORSE CREEK OREGON, OR US	44.9406	-122.4	609.6	2008-02		0	0					0	16	2	0	0	-4.4				16.1		2602.7				421.8																					3.8
USR0000OHOR	HORSE CREEK OREGON, OR US	44.9406	-122.4	609.6	2008-03		0	0					0	27	1	0	0	-6.7				16.1		3100.1				497.4																					2.3
USR0000OHOR	HORSE CREEK OREGON, OR US	44.9406	-122.4	609.6	2008-04		0	0					0	25	0	1	0	-6.1				25		3530				429.9																					4
USR0000OHOR	HORSE CREEK OREGON, OR US	44.9406	-122.4	609.6	2008-05		11.1	11.1					0	7	0	5	0	-1.7				31.7		3814.4				284.4																					9.1
USR0000OHOR	HORSE CREEK OREGON, OR US	44.9406	-122.4	609.6	2008-06		28.6	17.5					0	2	0	7	1	0				33.9		4043				228.6																					11.3
USS0018D21S	WOLF CREEK, OR US	45.07	-118.15	1716	2008-01		0	0	19	19	31		0	31	26	0	0	-16	1549		25.4	1.4		2679.3				754																		144.6			-6
USS0018D21S	WOLF CREEK, OR US	45.07	-118.15	1716	2008-02		0	0	13	13	29		0	29	8	0	0	-8.7	1702		22.9	8.3		3243.6				564.3																		83.8			-1.1
USS0018D21S	WOLF CREEK, OR US	45.07	-118.15	1716	2008-03		0	0	14	14	31		0	31	4	0	0	-9.8	1778		10.2	9.2		3837.4				593.8																		76.1			-0.8
USS0018D21S	WOLF CREEK, OR US	45.07	-118.15	1716	2008-04		0	0	14	14	30		0	26	0	0	0	-9.1	1753		7.6	18.7		4331.2				493.8																		50.5			1.9
USS0018D21S	WOLF CREEK, OR US	45.07	-118.15	1716	2008-05		2.5	2.5	8	8	20		0	8	0	4	0	-4.8	1321		17.8	27.4		4647.3				316.1																		78.7			8.2
USS0018D21S	WOLF CREEK, OR US	45.07	-118.15	1716	2008-06		12.6	10.1	5	5	0		0	3	0	8	0	-3	0		20.3	29.5		4864.5				217.2																		61			11.4
US1ORBN0017	CORVALLIS 3 WNW, OR US	44.5795	-123.336	132	2008-01				22	16		5								56	35.8																									246.6		242
US1ORBN0017	CORVALLIS 3 WNW, OR US	44.5795	-123.336	132	2008-02				19	9		0								0	18.5																									88.3		0
US1ORBN0017	CORVALLIS 3 WNW, OR US	44.5795	-123.336	132	2008-03				24	14		0								8	20.3																									128.8		16
US1ORBN0017	CORVALLIS 3 WNW, OR US	44.5795	-123.336	132	2008-04				18	9		1								30	14																									71.4		43
US1ORBN0017	CORVALLIS 3 WNW, OR US	44.5795	-123.336	132	2008-06				8	3		0								0	15																									27.6		0
USC00353047	FOSTER DAM, OR US	44.4139	-122.673	167.6	2008-01		0	0	20	18	0	0	0	22	0	0	0	-9.4	0	0	47	11.7		1678.3				488.2																		210		0	2.1
USC00353047	FOSTER DAM, OR US	44.4139	-122.673	167.6	2008-02		0	0	17	8	0	0	0	17	0	0	0	-4.4	0	0	17	18.9		2042.4				364.1																		78		0	5.4
USC00353047	FOSTER DAM, OR US	44.4139	-122.673	167.6	2008-03		0	0	22	18	0	0	0	13	0	0	0	-4.4	0	0	20.8	20		2388.7				346.3																		212		0	5.9
USC00353047	FOSTER DAM, OR US	44.4139	-122.673	167.6	2008-04		0	0	21	14	0	0	0	10	0	3	0	-5.6	0	0	16.5	28.3		2673				284.3																		106.8		0	7.1
USC00353047	FOSTER DAM, OR US	44.4139	-122.673	167.6	2008-05		12.8	12.8	12	8	0	0	0	0	0	9	2	1.1	0	0	16.3	34.4		2849.9				176.9																		56.7		0	12.4
USC00353047	FOSTER DAM, OR US	44.4139	-122.673	167.6	2008-06		18.1	5.3	10	4	0	0	0	0	0	19	2	3.3	0	0	17	36.1		2987.4				137.5																		43.1		0	13.7
US1ORBN0018	CORVALLIS 2.5 NE, OR US	44.5915	-123.234	64.6	2008-01				17	12		0								18	34.8																									162.4		49
US1ORBN0018	CORVALLIS 2.5 NE, OR US	44.5915	-123.234	64.6	2008-05				5	1		0								0	5.1																									9		0
US1ORBN0018	CORVALLIS 2.5 NE, OR US	44.5915	-123.234	64.6	2008-06																																									27.1
US1ORBN0015	CORVALLIS 8.4 SSW, OR US	44.4562	-123.334	77.4	2008-01				21	17		1								38	35.8																									243.1		97
US1ORBN0015	CORVALLIS 8.4 SSW, OR US	44.4562	-123.334	77.4	2008-02				15	5		0								0	17.8																									77		0
US1ORBN0015	CORVALLIS 8.4 SSW, OR US	44.4562	-123.334	77.4	2008-03				25	13		0								0	21.1																									115.5		0
US1ORBN0015	CORVALLIS 8.4 SSW, OR US	44.4562	-123.334	77.4	2008-04				16	7		0								13	10.7																									54.6		13
US1ORBN0015	CORVALLIS 8.4 SSW, OR US	44.4562	-123.334	77.4	2008-05				7	2		0								0	2.8																									10.8		0
US1ORBN0015	CORVALLIS 8.4 SSW, OR US	44.4562	-123.334	77.4	2008-06				5	1		0								0	10.7																									14.3		0
USW00024285	NEWPORT, OR US	44.643	-124.055	37.2	2008-01						0	0							0	0																												0
USW00024285	NEWPORT, OR US	44.643	-124.055	37.2	2008-02						0	0							0	0																										95.5		0
USW00024285	NEWPORT, OR US	44.643	-124.055	37.2	2008-03						0	0							0	0																												0
USW00024285	NEWPORT, OR US	44.643	-124.055	37.2	2008-04						0	0							0	0																										147.7		0
USW00024285	NEWPORT, OR US	44.643	-124.055	37.2	2008-05						0	0							0	0																										25.2		0
USW00024285	NEWPORT, OR US	44.643	-124.055	37.2	2008-06						0	0							0	0																										54.8		0
US1ORBN0013	BLODGETT 1 N, OR US	44.6383	-123.577	263	2008-01				22	19	9	7							178	114	35.6																									337.1		508
US1ORBN0013	BLODGETT 1 N, OR US	44.6383	-123.577	263	2008-02				21	9	6	2							114	38	31																									156.5		102
US1ORBN0013	BLODGETT 1 N, OR US	44.6383	-123.577	263	2008-05				11	3	0	0							0	0	6.4																									20.9		0
US1ORBN0013	BLODGETT 1 N, OR US	44.6383	-123.577	263	2008-06				9	6	0	0							0	0	18																									65.4		0
USW00024162	ONTARIO, OR US	44.0142	-117.008	666.8	2008-01	2.6	0	0	10	2			2	30	15	0	0	-21			4.3	8.9		2039.7				698																		15.6			-4.2
USW00024162	ONTARIO, OR US	44.0142	-117.008	666.8	2008-02	2.4	0	0	6	2			0	26	1	0	0	-10.5			4.3	12.2		2533.2				493.5																		11.1			1.3
USW00024162	ONTARIO, OR US	44.0142	-117.008	666.8	2008-03	2.6	0	0	9	3			0	20	0	0	0	-6.6			4.1	16.7		2949.3				416.1																		16.6			4.9
USW00024162	ONTARIO, OR US	44.0142	-117.008	666.8	2008-04	3.2	0	0	3	1			0	16	0	5	0	-7.1			3.8	28.3		3267.5				318.2																		4.4			7.7
USW00024162	ONTARIO, OR US	44.0142	-117.008	666.8	2008-05	3.4	24.9	24.9	5	2			0	2	0	22	4	-1.6			2.8	35.6		3357.5				90																		8.7			16.2
USW00024162	ONTARIO, OR US	44.0142	-117.008	666.8	2008-06	3.1	116	91.1	4	1			0	0	0	26	9	5			4.8	37.8		3401.4				43.9																		6.6			19.9
US1ORBN0014	CORVALLIS 2.5 NE, OR US	44.5994	-123.246	68	2008-01				20	16		1								25	34.8																									227		87
US1ORBN0014	CORVALLIS 2.5 NE, OR US	44.5994	-123.246	68	2008-02				18	7		0								0	17.8																									72		0
US1ORBN0014	CORVALLIS 2.5 NE, OR US	44.5994	-123.246	68	2008-03				22	14		0								0	13.2																									118.2		0
US1ORBN0014	CORVALLIS 2.5 NE, OR US	44.5994	-123.246	68	2008-04				16	9		0								0	10.7																									60.8		0
US1ORBN0014	CORVALLIS 2.5 NE, OR US	44.5994	-123.246	68	2008-05				5	2		0								0	2.8																									8.4		0
US1ORBN0014	CORVALLIS 2.5 NE, OR US	44.5994	-123.246	68	2008-06				9	3		0								0	16.3																									27.6		0
USC00356795	PORT ORFORD 5 E, OR US	42.7387	-124.403	45.7	2008-01				20	20	0	0							0	0	77.5																									531.8		0
USC00356795	PORT ORFORD 5 E, OR US	42.7387	-124.403	45.7	2008-02				16	12	0	0							0	0	54.4																									186.7		0
USC00356795	PORT ORFORD 5 E, OR US	42.7387	-124.403	45.7	2008-03				20	16	0	0							0	0	53.6																									349.8		0
USC00356795	PORT ORFORD 5 E, OR US	42.7387	-124.403	45.7	2008-04				17	13	0	0							0	0	29.5																									181.1		0
USC00356795	PORT ORFORD 5 E, OR US	42.7387	-124.403	45.7	2008-05				8	4	0	0							0	0	5.1																									17.8		0
USC00356795	PORT ORFORD 5 E, OR US	42.7387	-124.403	45.7	2008-06						0	0							0	0																												0
USW00024284	NORTH BEND SOUTHWEST OREGON REGIONAL AIRPORT, OR US	43.4133	-124.244	5.1	2008-01		0	0	21	20			0	6	0	0	0	-2.2			50	13.9		1536.6				386.3																		361.3			5.9
USW00024284	NORTH BEND SOUTHWEST OREGON REGIONAL AIRPORT, OR US	43.4133	-124.244	5.1	2008-02		0	0	16	12	0	0	0	2	0	0	0	-1.1	0	0	17.8	15		1863.2				326.6																		74.7		0	7.1
USW00024284	NORTH BEND SOUTHWEST OREGON REGIONAL AIRPORT, OR US	43.4133	-124.244	5.1	2008-03		0	0	20	19			0	1	0	0	0	-1.1			27.9	18.9		2207.4				344.2																		197.4			7.2
USW00024284	NORTH BEND SOUTHWEST OREGON REGIONAL AIRPORT, OR US	43.4133	-124.244	5.1	2008-04		0	0	18	15			0	1	0	1	0	-1.1			25.7	21.1		2516.3				308.9																		144.4			8
USW00024284	NORTH BEND SOUTHWEST OREGON REGIONAL AIRPORT, OR US	43.4133	-124.244	5.1	2008-05		3.1	3.1	7	2			0	0	0	2	0	2.2			4.6	30		2732.9				216.6																		12.2			11.4
USW00024284	NORTH BEND SOUTHWEST OREGON REGIONAL AIRPORT, OR US	43.4133	-124.244	5.1	2008-06		3.1	0	8	6			0	0	0	0	0	0.6			11.9	18.9		2943.1				210.2																		32.6			11.3
US1ORBN0011	CORVALLIS 0.2 E, OR US	44.5715	-123.271	71.3	2008-01				19	15		0								18	36.6																									228.5		75
US1ORBN0011	CORVALLIS 0.2 E, OR US	44.5715	-123.271	71.3	2008-03				23	14		0								0	14.7																									130.4		0
US1ORBN0011	CORVALLIS 0.2 E, OR US	44.5715	-123.271	71.3	2008-04				17	9		0								0	10.4																									60.1		0
US1ORBN0011	CORVALLIS 0.2 E, OR US	44.5715	-123.271	71.3	2008-05				5	1		0								0	4.8																									10		0
US1ORCS0003	COOS BAY 2.1 ESE, OR US	43.3647	-124.193	17.4	2008-01				20	18		0								0	45.7																									331.6		0
US1ORCS0003	COOS BAY 2.1 ESE, OR US	43.3647	-124.193	17.4	2008-02				17	8		0								0	36.1																									109.6		0
US1ORCS0003	COOS BAY 2.1 ESE, OR US	43.3647	-124.193	17.4	2008-03				24	17		0								0	15.2																									153.7		0
US1ORCS0003	COOS BAY 2.1 ESE, OR US	43.3647	-124.193	17.4	2008-04				18	14		0								0	23.6																									123.8		0
US1ORCS0003	COOS BAY 2.1 ESE, OR US	43.3647	-124.193	17.4	2008-05				9	5		0								0	5.8																									22.6		0
US1ORCS0003	COOS BAY 2.1 ESE, OR US	43.3647	-124.193	17.4	2008-06				10	4		0								0	11.4																									35.4		0
USC00357641	SEASIDE, OR US	45.9869	-123.924	3	2008-01						0	0							0	0																										215.4		0
USC00357641	SEASIDE, OR US	45.9869	-123.924	3	2008-02						0	0							0	0																										112.1		0
USC00357641	SEASIDE, OR US	45.9869	-123.924	3	2008-03						0	0							0	0																										228.1		0
USC00357641	SEASIDE, OR US	45.9869	-123.924	3	2008-04			0	20	15	0	0	0	6	0	2	0	-3.3	0	0	18.3	25						317.1																		133		0	7
USC00357641	SEASIDE, OR US	45.9869	-123.924	3	2008-05				16	5	0	0	0	0				3.9	0	0	12.7																									48.1		0
USC00357641	SEASIDE, OR US	45.9869	-123.924	3	2008-06				9	5	0	0							0	0	22.9																									66.4		0
US1ORBN0012	MONROE 3.1 WNW, OR US	44.3303	-123.359	107.9	2008-01				22	18		0								0	37.8																									321.4		0
US1ORBN0012	MONROE 3.1 WNW, OR US	44.3303	-123.359	107.9	2008-02				19	7		0								0	17																									84.7		0
US1ORBN0012	MONROE 3.1 WNW, OR US	44.3303	-123.359	107.9	2008-03				24	15		0								0	29.7																									141.7		0
US1ORBN0012	MONROE 3.1 WNW, OR US	44.3303	-123.359	107.9	2008-04				18	11		0								0	13.2																									73.3		0
US1ORBN0012	MONROE 3.1 WNW, OR US	44.3303	-123.359	107.9	2008-05				6	1		0								0	3.6																									9		0
US1ORBN0012	MONROE 3.1 WNW, OR US	44.3303	-123.359	107.9	2008-06				9	3		0								0	7.9																									20.7		0
US1ORCS0002	NORTH BEND 1.4 S, OR US	43.3853	-124.24	7	2008-02				15	8		0								0	31.5																									115.6		0
US1ORCS0002	NORTH BEND 1.4 S, OR US	43.3853	-124.24	7	2008-03				21	17		0								0	19.8																									153.2		0
US1ORCS0002	NORTH BEND 1.4 S, OR US	43.3853	-124.24	7	2008-04				19	13		0								5	32.8																									137.9		5
US1ORCS0002	NORTH BEND 1.4 S, OR US	43.3853	-124.24	7	2008-06				10	4		0								0	10.4																									39.3		0
USC00355221	MARION FORKS FISH HATCHERY, OR US	44.6125	-121.949	754.4	2008-01		0	0	20	18	31	14	0	29	5	0	0	-12.2	2108	635	49.3	5		2203.8				581.3																		474.6		3239	-1.7
USC00355221	MARION FORKS FISH HATCHERY, OR US	44.6125	-121.949	754.4	2008-02		0	0	14	11	29	8	0	28	1	0	0	-5.6	2184	381	31.8	15		2657.9				454.1																		154.2		1042	2
USC00355221	MARION FORKS FISH HATCHERY, OR US	44.6125	-121.949	754.4	2008-03		0	0			31		0	31	0	0	0	-9.4	1092			12.8		3176.9				519																					1.6
USC00355221	MARION FORKS FISH HATCHERY, OR US	44.6125	-121.949	754.4	2008-04		0	0	19	14	26	5	0	27	0	0	0	-9.4	864	102	19.8	20.6		3584.4				407.5																		107.6		308	3.6
USC00355221	MARION FORKS FISH HATCHERY, OR US	44.6125	-121.949	754.4	2008-05		0.3	0.3					0	7	0	9	2	-1.7				32.8		3834.4				250																					10
USC00355221	MARION FORKS FISH HATCHERY, OR US	44.6125	-121.949	754.4	2008-06		15.3	15	10	8	0	0	0	2	0	19	3	-1.7	0	0	16.5	36.1		4022.7				188.3																		66.1		0	12.6
US1ORCS0005	BANDON 9 N, OR US	43.245	-124.38	59.1	2008-01				20	18		0								0	63																									303.9		0
US1ORCS0005	BANDON 9 N, OR US	43.245	-124.38	59.1	2008-02				17	9		0								0	47.5																									120.6		0
[truncated: 119,323 more rows]
[truncated: 14 more columns]

## Sheet: ODF Fire Occurrence Data 2000-2
Serial	FireCategory	FireYear	Area	DistrictName	UnitName	FullFireNumber	FireName	Size_class	EstTotalAcres	Protected_Acres	HumanOrLightning	CauseBy	GeneralCause	SpecificCause	Cause_Comments	Lat_DD	Long_DD	LatLongDD	FO_LandOwnType	Twn	Rng	Sec	Subdiv	LandmarkLocation	County	RegUseZone	RegUseRestriction	Industrial_Restriction	Ign_DateTime	ReportDateTime	Discover_DateTime	Control_DateTime	CreationDate	ModifiedDate	DistrictCode	UnitCode	DistFireNumber
58256	STAT	2000	EOA	Central Oregon	John Day	00-952011-01	Slick Ear #2	B	0.75	0.75	Lightning	Lightning	Lightning	Lightning		44.9152	-119.289	POINT (-119.28863 44.91519)	BLM	07S	29E	31	NESW	11 MI SE Ritter LO	Grant	EC2	Reg Use Closure	Does Not Apply - Eastern OR	2000-07-18 19:00:00	2000-07-19 13:20:00	2000-07-19 13:15:00	2000-07-20 00:50:00	2000-07-20 09:13:00	2000-11-14 09:16:00	95	952	11
59312	STAT	2000	EOA	Northeast Oregon	La Grande	00-971024-01	Woodley	C	80	80	Lightning	Lightning	Lightning	Lightning		45.0851	-118.334	POINT (-118.3344 45.08509)	Other Private	05S	36E	32	NESW	Woodley C.G	Union	NE3	Reg Use Closure	Does Not Apply - Eastern OR	2000-08-24 05:30:00	2000-08-24 13:07:00	2000-08-24 13:07:00	2000-09-01 21:30:00	2000-08-29 15:59:00	2000-12-21 16:22:00	97	971	24
61657	STAT	2001	SOA	Southwest Oregon	Grants Pass	01-712133-02	QUEENS BRANCH	A	0.1	0.1	Human	Motorist	Smoking	Other - Smoker Related		42.5367	-123.212	POINT (-123.21215 42.53671)	BLM	35S	04W	7	SESE	7 N ROGUE RIVER	Jackson	SW3	Reg Use Closure	Lvl 3 Restricted Shutdown	2001-08-10 17:40:00	2001-08-10 17:47:00	2001-08-10 17:45:00	2001-08-10 18:30:00	2001-08-10 18:42:00	2001-08-17 11:45:00	71	712	133
63735	STAT	2002	NOA	West Oregon	Philomath	02-551001-03	WREN	A	0.01	0.01	Human	Motorist	Recreation	Fireworks		44.5871	-123.428	POINT (-123.42779 44.58709)	State	11S	06W	28	SENW	Kings Valley	Benton	W01	Closed Fire Season Lvl 1	Lvl 1 Fire Season Only	2002-07-06 13:01:00	2002-07-06 13:04:00	2002-07-06 13:02:00	2002-07-06 13:07:00	2002-07-07 09:16:00	2002-07-28 10:08:00	55	551	1
68019	STAT	2003	NOA	West Oregon	Dallas	03-552013-04	Ritner Creek	A	0.01	0.01	Lightning	Lightning	Lightning	Lightning		44.7403	-123.498	POINT (-123.49811 44.74026)	Industrial	09S	07W	36	SWSW	Ritner Creek Park	Polk	WO1	Reg Use Closure	Lvl 3 Restricted Shutdown	2003-08-22 04:00:00	2003-08-22 05:00:00	2003-08-22 05:00:00	2003-08-22 09:30:00	2003-08-22 16:12:00	2003-09-04 09:39:00	55	552	13
68067	STAT	2003	EOA	Northeast Oregon	Wallowa	03-974016-04	Big Tamarack	A	0.01	0.01	Lightning	Lightning	Lightning	Lightning		45.6394	-117.405	POINT (-117.40483 45.63942)	Industrial	02N	43E	23	NWSE	Tope Creek	Wallowa	NE2	Reg Use Closure	Does Not Apply - Eastern OR	2003-08-22 18:00:00	2003-08-23 09:24:00	2003-08-23 09:24:00	2003-08-23 12:40:00	2003-08-25 14:16:00	2004-09-16 15:07:00	97	974	16
68224	STAT	2003	EOA	Walker Range - WRFPA	Crescent	03-991228-04	COIDC 918	A	0	0	Human	Other-Public	Debris Burning	Other - Burning Related		43.5242	-121.955	POINT (-121.95545 43.52418)	Rural Residential	24S	06E	1	SENW	12 W GILCHRIST	Klamath	WC2	Reg Use Closure	Does Not Apply - Eastern OR	2003-08-30 14:20:00	2003-08-30 14:37:00	2003-08-30 14:30:00	2003-08-30 14:41:00	2003-09-01 15:24:00	2003-09-12 15:43:00	99	991	228
73454	STAT	2005	NOA	Astoria	Astoria	05-521027-06	RAYMOND ROAD	A	0.01	0.01	Human	Public Utility	Equipment Use	Powerlines - prior to 2017		46.0765	-123.706	POINT (-123.70566 46.0765)	Rural Residential	07N	08W	17	SESW	HWY 202, MP 12	Clatsop	NW2	Reg Use Closure	Lvl 1 Fire Season Only	2005-09-18 15:00:00	2005-09-18 15:20:00	2005-09-18 15:05:00	2005-09-18 16:30:00	2005-09-21 10:41:00	2005-09-25 13:42:00	52	521	27
73079	STAT	2005	EOA	Klamath-Lake	Klamath	05-981072-06	BLISS	A	0.01	0.01	Human	Motorist	Miscellaneous	Other - Miscellaneous Related		42.3795	-121.533	POINT (-121.53266 42.3795)	Other Private	37S	11VE	9	SWNE	BLISS RD	Klamath	KF1	Reg Use Closure	Does Not Apply - Eastern OR	2005-08-26 23:00:00	2005-08-26 23:29:00	2005-08-26 23:20:00	2005-08-26 23:55:00	2005-08-29 12:20:00	2005-12-09 09:50:00	98	981	72
77514	STAT	2007	NOA	Astoria	Astoria	07-521047-07	North Canine	B	3	3	Human	Recreationist	Recreation	Fireworks		46.0736	-123.681	POINT (-123.68083 46.07361)	Industrial	07N	08W	21	NWSE	7N 8W sec 21	Clatsop	NW1	Reg Use Closure	Lvl 1 Fire Season Only	2007-06-23	2007-06-23 17:47:00	2007-06-23 17:45:00	2007-06-23 23:00:00	2007-06-27 10:29:00	2007-08-06 11:39:00	52	521	47
79331	STAT	2007	EOA	Klamath-Lake	Klamath	07-981114-08	LONG CREEK	A	0.1	0.1	Lightning	Lightning	Lightning	Lightning		42.8044	-121.201	POINT (-121.20103 42.80436)	Industrial	32S	13E	17	NWNE		Klamath	KF1	Reg Use Closure	Does Not Apply - Eastern OR	2007-09-01 02:00:00	2007-09-01 14:25:00	2007-09-01 14:25:00	2007-09-01 15:00:00	2007-09-03	2007-09-18 10:56:00	98	981	114
83259	STAT	2008	SOA	Southwest Oregon	Medford	08-711147-09	7498 Upper Applegate	A	0.01	0.01	Human	Ruralist-Paying	Miscellaneous	Hot Ashes (Dumping of)	Dumping of Woodstove ashes	42.1436	-123.073	POINT (-123.07278 42.14361)	BLM	39S	03W	28	SWSW	13 Mi SW of Jacksonville	Jackson	SW2	Outside Closed Fire Season	Outside Closed Fire Season	2008-10-26 11:45:00	2008-10-26 12:01:00	2008-10-26 12:00:00	2008-10-26 12:30:00	2008-10-27	2008-10-28 13:49:00	71	711	147
82007	STAT	2008	SOA	Douglas - DFPA	DFPA North	08-731091-09	Mehl Cr.	B	1.5	1.5	Lightning	Lightning	Lightning	Lightning		43.5669	-123.584	POINT (-123.58361 43.56694)	Small Woodlands	23S	08W	12	NWSW	Smith Ferry Rapids	Douglas	DG1	Reg Use Closure	Lvl 3 Restricted Shutdown	2008-08-17 21:00:00	2008-08-17 21:15:00	2008-08-17 21:10:00	2008-08-18 15:00:00	2008-08-19	2008-08-27 15:21:00	73	731	91
83081	STAT	2008	EOA	Northeast Oregon	Wallowa	08-974027-09	Corkey	A	0.01	0.01	Human	Hunter	Miscellaneous	Warming Fire		45.68	-117.715	POINT (-117.715 45.68)	Industrial	02N	41E	5	NENE		Wallowa	NE2	Closed Fire Season Lvl 1	Lvl 1 Fire Season Only	2008-10-05 06:30:00	2008-10-05 12:04:00	2008-10-05 11:30:00	2008-10-05 13:46:00	2008-10-06	2008-10-19 19:27:00	97	974	27
85296	STAT	2009	SOA	Southwest Oregon	Grants Pass	09-712231-10	I-5 MP 75	A	0.1	0.1	Human	Motorist	Equipment Use	Carbon Sparks from Vehicle		42.6811	-123.385	POINT (-123.385 42.68111)	State	33S	06W	23	SWSW	4 SW of Glendale	Josephine	SW3	Reg Use Closure	Lvl 3 Restricted Shutdown	2009-09-03 15:30:00	2009-09-03 15:40:00	2009-09-03 15:40:00	2009-09-06 12:55:00	2009-09-03	2009-09-10 17:43:00	71	712	231
84592	STAT	2009	SOA	Douglas - DFPA	DFPA South	09-732058-10	Boomer Hill	A	0.25	0.25	Lightning	Lightning	Lightning	Lightning		42.9797	-123.419	POINT (-123.41917 42.97972)	BLM	30S	06W	9	SENW	Boomer Hill	Douglas	DG1	Reg Use Closure	Lvl 3 Restricted Shutdown	2009-08-01 19:55:00	2009-08-01 19:59:00	2009-08-01 19:58:00	2009-08-02 09:00:00	2009-08-04	2009-08-04 06:31:00	73	732	58
85444	STAT	2009	SOA	Douglas - DFPA	DFPA Central	09-733128-10	Kelly Creek	A	0.01	0.01	Lightning	Lightning	Lightning	Lightning		43.4056	-123.002	POINT (-123.0025 43.40556)	Industrial	25S	03W	12	SESW		Douglas	DG1	Reg Use Closure	Lvl 1 Fire Season Only	2009-09-13 02:00:00	2009-09-13 07:28:00	2009-09-13 07:28:00	2009-09-13 08:30:00	2009-09-13	2009-09-24 12:34:00	73	733	128
84987	STAT	2009	SOA	South Cascade	Eastern Lane	09-771076-10	Pengra Car Fire	A	0.1	0.1	Human	Motorist	Equipment Use	Burning Vehicle or Equipment	Car fire that spread into Wildland.	43.9297	-122.81	POINT (-122.80972 43.92972)	Industrial	19S	01W	9	NESE	Pengra Boat Landing	Lane	EL1	Reg Use Closure	Lvl 2 Limited Shutdown	2009-08-17 11:48:00	2009-08-17 11:52:00	2009-08-17 11:50:00	2009-08-17 12:16:00	2009-08-17	2009-10-06 14:10:00	77	771	76
85531	STAT	2009	SOA	South Cascade	Sweet Home	09-772092-10	GP 632	A	0.01	0.01	Lightning	Lightning	Lightning	Lightning	Lightning strike	44.4719	-122.611	POINT (-122.61111 44.47194)	Industrial	13S	02E	6	NENW	5 miles NE of Sweet Home	Linn	LN1	Reg Use Closure	Lvl 1 Fire Season Only	2009-07-12 19:00:00	2009-07-15 05:30:00	2009-07-15 05:30:00	2009-07-15 06:15:00	2009-09-15	2009-09-28 16:49:00	77	772	92
87043	STAT	2010	NOA	Forest Grove	Columbia City	10-532014-11	Smith Road #1	A	0.01	0.01	Human	Recreationist	Recreation	Rubbish Disposal		45.8911	-122.85	POINT (-122.84972 45.89111)	County	05N	01W	30	SENE		Columbia	NW3	Reg Use Closure	Lvl 1 Fire Season Only	2010-08-09 06:00:00	2010-08-09 06:17:00	2010-08-09 06:15:00	2010-08-09 06:30:00	2010-08-09	2010-08-09 11:44:00	53	532	14
86338	STAT	2010	NOA	West Oregon	Philomath	10-551001-11	FIRE WINNEY	A	0.14	0.14	Human	Recreationist	Recreation	Fireworks		44.3769	-123.658	POINT (-123.65806 44.37694)	Industrial	14S	08W	4	SESE	1 M N HWY 34/WINNEY	Benton	WO1	Outside Closed Fire Season	Outside Closed Fire Season	2010-07-04 23:00:00	2010-07-06 20:50:00	2010-07-06 20:45:00	2010-07-06 23:30:00	2010-07-07	2010-07-12 11:06:00	55	551	1
86373	STAT	2010	SOA	Southwest Oregon	Medford	10-711019-11	Doubleday	A	0.1	0.1	Lightning	Lightning	Lightning	Lightning		42.4856	-122.552	POINT (-122.55167 42.48556)	BLM	35S	02E	35	SWNE	Gardner Butte	Jackson	SW2	Reg Use Closure	Lvl 1 Fire Season Only	2010-07-08 16:39:00	2010-07-09 11:53:00	2010-07-09 11:52:00	2010-07-09 13:27:00	2010-07-08	2010-07-15 17:57:00	71	711	19
87757	STAT	2010	EOA	Central Oregon	Sisters	10-955065-11	Vandervert	A	0.05	0.05	Lightning	Lightning	Lightning	Lightning		43.8397	-121.433	POINT (-121.43278 43.83972)	Other Private	20S	11E	17	NWSE	3 mi S of SunRiver	Deschutes	WC2	Reg Use Closure	Does Not Apply - Eastern OR	2010-09-13 20:00:00	2010-09-14 13:56:00	2010-09-14 13:53:00	2010-09-14 15:45:00	2010-09-15	2010-10-07 14:40:00	95	955	65
86208	STAT	2010	EOA	Walker Range - WRFPA	Crescent	10-991250-10	CB7 AGAIN	A	0.25	0.25	Lightning	Lightning	Lightning	Lightning		43.4742	-121.62	POINT (-121.62028 43.47417)	State	24S	09E	23	SWSW	7 E GILCHRIST	Klamath	WC2	Closed Fire Season Lvl 1	Does Not Apply - Eastern OR	2010-05-24 10:00:00	2010-05-29 14:30:00	2010-05-29 14:20:00	2010-05-29 16:45:00	2010-06-28	2010-06-28 15:09:00	99	991	250
90295	STAT	2011	NOA	North Cascade	Santiam	11-582030-12	Ritter	B	5	5	Human	Other-Public	Arson	Other - Arson Related		44.7128	-122.268	POINT (-122.26806 44.71278)	Industrial	10S	04E	12	SESW	6 M SE Detroit	Linn	CM1	Outside Closed Fire Season	Outside Closed Fire Season	2011-01-30 13:30:00	2011-12-23 16:30:00	2011-12-23 16:30:00	2011-12-23 19:15:00	2011-12-23	2012-01-30 10:56:00	58	582	30
94992	STAT	2013	NOA	Astoria	Astoria	13-521019-14	Mile Post 6 Fire	A	0.13	0.13	Human	Other-Landowner Related	Smoking	Discarded Cigarette/Tobacco		45.9178	-123.824	POINT (-123.82444 45.91778)	Small Woodlands	5N	9W	17	SWSE		Clatsop	NW1	Reg Use Closure	Lvl 1 Fire Season Only	2013-08-18 15:00:00	2013-08-18 15:15:00	2013-08-18 15:15:00	2013-08-18 15:40:00	2013-08-19	2013-09-13 12:31:00	52	521	19
96016	STAT	2013	EOA	Central Oregon	Sisters	13-955070-14	Park Fire	B		1.5	Human		Recreation			43.7717	-121.56	POINT (-121.56028 43.77167)	ERROR: #N/A	21S	10E	8	SWNW	8 mi NW of La Pine	Deschutes					2013-10-18 08:19:00			2013-10-21	2013-10-21 13:10:00	95	955	70
98874	STAT	2014	NOA	Forest Grove	Columbia City	14-532076-15	Hafferman Rd. #1	A	0.1	0.1	Human	Ruralist-Paying	Debris Burning			45.8283	-122.989	POINT (-122.98944 45.82833)	Rural Residential	4N	2W	13			Columbia	NW3	Closed Fire Season Lvl 1	Lvl 2 Limited Shutdown		2014-09-04 14:20:00		2014-09-04 14:40:00	2014-09-04	2014-09-05 11:28:00	53	532	76
99691	STAT	2014	NOA	North Cascade	Molalla	14-581062-15	36 Pit	G	5521	1676	Human	Recreationist	Recreation	Firearms - General		45.1967	-122.179	POINT (-122.17944 45.19667)	USFS	4S	5E	27	SWNE		Clackamas	MH2	Reg Use Closure	Lvl 3 Restricted Shutdown	2014-09-13 14:00:00	2014-09-13 14:45:00	2014-09-13 14:30:00	2014-12-31 00:01:00	2014-10-31	2015-03-30 16:59:00	58	581	62
99093	STAT	2014	SOA	Douglas - DFPA	DFPA Central	14-733250-15	White Creek	A	0.25	0	Lightning	Lightning	Lightning	Lightning		43.1717	-122.866	POINT (-122.86639 43.17167)	USFS	24S	1W	31	SWSW	Rock Creek	Douglas	UA1	Reg Use Closure	Lvl 3 Restricted Shutdown	2014-08-12 21:00:00	2014-09-11 15:50:00	2014-09-11 15:45:00	2014-09-11 20:00:00	2014-09-14	2014-09-14 08:51:00	73	733	250
98105	STAT	2014	EOA	Klamath-Lake	Lakeview	14-982059-15	White Mine Disp#553	A	0.1	0.1	Lightning	Lightning	Lightning	Lightning		42.3347	-120.517	POINT (-120.51667 42.33472)	Industrial	37S	19E	19	SESE	10 mi NW Lkvw	Lake	KF2	Reg Use Closure	Does Not Apply - Eastern OR	2014-08-11 22:00:00	2014-08-12 08:03:00	2014-08-12 08:00:00	2014-08-12 16:00:00	2014-08-13	2014-09-02 15:32:00	98	982	59
101721	STAT	2015	NOA	Astoria	Astoria	15-521022-16	South Jetty	C	27	27	Human	Recreationist	Recreation	Other - Recreationist Related		46.2306	-124.016	POINT (-124.01583 46.23056)	Other Public	9N	11W	26	SWSW	Ft. Stevens State Park	Clatsop	NW1	Reg Use Closure	Lvl 2 Limited Shutdown	2015-08-03 16:30:00	2015-08-03 16:45:00	2015-08-03 16:43:00	2015-08-07 19:00:00	2015-08-04	2015-08-09 10:39:00	52	521	22
101270	STAT	2015	NOA	West Oregon	Dallas	15-552002-16	Frosty Fire	A	0.1	0.1	Human	Motorist	Equipment Use	Carbon Sparks from Vehicle		44.8592	-123.348	POINT (-123.34833 44.85917)	Other Private	8S	5W	19	SWSW	Hwy 223, 5000 block	Polk	WO1	Reg Use Closure	Lvl 2 Limited Shutdown	2015-07-20 12:00:00	2015-07-20 12:15:00	2015-07-20 12:10:00	2015-07-20 13:00:00	2015-07-20	2015-07-21 16:42:00	55	552	2
101624	STAT	2015	SOA	Southwest Oregon	Medford	15-711156-16	Pete's Camp	B	0.5	0.5	Lightning	Lightning	Lightning	Lightning		42.0836	-122.989	POINT (-122.98861 42.08361)	Industrial	40S	2W	18	SWSW	Pete's Camp	Jackson	SW2	Reg Use Closure	Lvl 3 Restricted Shutdown	2015-08-01 16:20:00	2015-08-01 17:10:00	2015-08-01 17:10:00	2015-08-02 02:26:00	2015-08-02	2015-08-04 18:16:00	71	711	156
103089	STAT	2015	SOA	Coos - CFPA	Coos Bay	15-721119-16	MP 240 Hwy 101	A	0.01	0.01	Human	Other-Public	Miscellaneous	Warming Fire		43.3433	-124.198	POINT (-124.1975 43.34333)	Other Private	26S	13W	1	NWSW	1 South Coos Bay	Coos	CS1	Reg Use Closure	Lvl 1 Fire Season Only	2015-10-04 10:00:00	2015-10-04 14:30:00	2015-10-04 14:25:00	2015-10-05 11:00:00	2015-10-04	2015-11-04 08:53:00	72	721	119
102163	STAT	2015	SOA	Western Lane	Veneta	15-781044-16	Bailey Hill Loop	A	0.1	0.1	Human	Motorist	Equipment Use	Carbon Sparks from Vehicle		44.0083	-123.169	POINT (-123.16889 44.00833)	County	18S	4W	16	NENE		Lane	WT1	Reg Use Closure	Lvl 3 Restricted Shutdown	2015-08-12 16:30:00	2015-08-12 16:45:00	2015-08-12 16:45:00	2015-08-12 20:00:00	2015-08-16	2015-08-16 14:25:00	78	781	44
106058	STAT	2016	SOA	Southwest Oregon	Medford	16-711263-17	Sleppy Mine Rd	A	0.01	0.01	Human	Recreationist	Recreation	Rubbish Disposal	Party fire at rock pitt	42.2266	-122.902	POINT (-122.90169 42.22656)	BLM	38S	2W	35	NWNE	Trickle Creek	Jackson	SW2	Reg Use Closure	Lvl 2 Limited Shutdown	2016-09-24 23:59:00	2016-09-25 11:23:00	2016-09-25 11:23:00	2016-09-25 14:55:00	2016-09-25	2016-10-02 09:43:00	71	711	263
106182	STAT	2016	SOA	Southwest Oregon	Grants Pass	16-712586-17	Cheney Creek #2	A	0.1	0.1	Human	Other-Public	Arson	Other - Arson Related		42.3304	-123.511	POINT (-123.51149 42.33038)	BLM	37S	7W	27	NWNE	12 Miles SW of GP	Josephine	SW3	Reg Use Closure	Lvl 2 Limited Shutdown	2016-09-30 22:00:00	2016-10-01 12:58:00	2016-10-01 12:58:00	2016-10-04 11:00:00	2016-10-01	2016-10-08 18:05:00	71	712	586
103727	STAT	2016	SOA	Southwest Oregon	Grants Pass	16-712692-16	Redwood Hwy MP28	A	0.01	0.01	Human	Motorist	Recreation	Fireworks		42.175	-123.645	POINT (-123.645 42.175)	State	39S	8W	16	NESE	.85 Miles N of CJ	Josephine	SW3	Closed Fire Season Lvl 1	Lvl 1 Fire Season Only	2016-06-07 22:25:00	2016-06-07 22:29:00	2016-06-07 22:29:00	2016-06-11 11:22:00	2016-06-11	2016-06-11 12:34:00	71	712	692
106126	STAT	2016	SOA	Coos - CFPA	Bridge	16-722135-17	Halls Creek	B	0.35	0.35	Human	Recreationist	Arson	Other - Arson Related		43.0958	-124.22	POINT (-124.21972 43.09583)	Industrial	28S	13W	35	SWSW	5 NW Myrtle Point	Coos	CS1	Reg Use Closure	Lvl 1 Fire Season Only	2016-09-28 12:55:00	2016-09-28 13:10:00	2016-09-28 13:08:00	2016-09-28 19:20:00	2016-09-28	2016-10-20 16:31:00	72	722	135
109111	STAT	2017	NOA	Forest Grove	Forest Grove	17-531032-18	Raven's Ridge Fire	C	19.25	19.25	Human	Other-Public	Under Invest			45.7076	-123.378	POINT (-123.37775 45.7076)	State	3N	6W	36	NWNW	13.74 miles Southwest of Verno	Washington	NW3	Reg Use Closure	Lvl 2 Limited Shutdown	2017-08-19 15:35:00	2017-08-19 15:40:00	2017-08-19 15:37:00	2017-08-22 17:00:00	2017-09-04	2017-09-04 14:01:00	53	531	32
109245	STAT	2017	SOA	Southwest Oregon	Grants Pass	17-712536-18	Sykes Creek	B	0.5	0.5	Lightning	Lightning	Lightning	Lightning		42.5805	-123.124	POINT (-123.12442 42.58052)	BLM	34S	4W	25	SESW	10.27 miles N of RR	Jackson	SW3	Reg Use Closure	Lvl 4 Complete Shutdown	2017-09-07 14:00:00	2017-09-07 15:30:00	2017-09-07 15:20:00	2017-09-13 12:52:00	2017-09-08	2017-09-26 14:05:00	71	712	536
106510	STAT	2017	SOA	Southwest Oregon	Grants Pass	17-712680-17	N Old Stage Road	A	0.01	0.01	Human	Transient	Miscellaneous	Warming Fire		42.1649	-123.641	POINT (-123.64093 42.16487)	Rural Residential	39S	8W	22	SWNW	.39 Miles E of CJ	Josephine	SW3	Outside Closed Fire Season	Outside Closed Fire Season	2017-05-30 13:00:00	2017-05-30 13:29:00	2017-05-30 13:29:00	2017-06-02 08:34:00	2017-05-30	2017-06-05 11:36:00	71	712	680
109019	STAT	2017	SOA	Western Lane	Veneta	17-781047-18	Canary	A	0.01	0.01	Human	Recreationist	Miscellaneous	Warming Fire		43.9192	-124.109	POINT (-124.10917 43.91917)	State	19S	12W	15	NESE	Lilly Lake	Lane	SL2	Reg Use Closure	Lvl 2 Limited Shutdown	2017-09-01 09:00:00	2017-09-01 10:53:00	2017-09-01 10:45:00	2017-09-01 12:00:00	2017-09-01	2017-09-01 13:09:00	78	781	47
108316	STAT	2017	EOA	Central Oregon	John Day	17-952032-18	Trent Creek	C	79.6	30	Lightning	Lightning	Lightning	Lightning		44.6789	-120	POINT (-120 44.67889)	Small Woodlands	10S	23E	30	NENE	Trent Creek	Wheeler	EC2	Reg Use Closure	Does Not Apply - Eastern OR	2017-08-10 18:45:00	2017-08-10 19:13:00	2017-08-10 19:10:00	2017-08-16 15:00:00	2017-08-10	2017-09-03 10:47:00	95	952	32
110203	STAT	2018	NOA	Astoria	Astoria	18-521071-18	Big O	A	0.01	0.01	Human	Ruralist-Paying	Debris Burning	Unattended		46.1008	-123.76	POINT (-123.7605 46.10078)	Rural Residential	7N	9W	11	SESE	Big O Saloon	Clatsop	NW1	Outside Closed Fire Season	Outside Closed Fire Season	2018-06-03 10:00:00	2018-06-04 07:00:00	2018-06-04 06:55:00	2018-06-04 07:45:00	2018-06-04	2018-06-04 09:50:00	52	521	71
113641	STAT	2018	NOA	North Cascade	Santiam	18-582069-19	Oak Knoll Rd	B	0.75	0.75	Human	Ruralist-Paying	Debris Burning	Other - Burning Related		45.0344	-122.728	POINT (-122.72806 45.03439)	Rural Residential	6S	1E	19	SENE	2mi NE Silverton	Marion	CM1	Reg Use Closure	Lvl 1 Fire Season Only	2018-10-23 14:45:00	2018-10-23 14:45:00	2018-10-23 14:45:00	2018-10-23 15:00:00	2018-10-23	2018-11-06 09:59:00	58	582	69
110423	STAT	2018	SOA	Southwest Oregon	Medford	18-711502-18	Grizzly	A	0.1	0.1	Lightning	Lightning	Lightning	Lightning		42.3002	-122.575	POINT (-122.5749 42.30025)	BLM	38S	2E	3	NENW	Lost Lake Dam	Jackson	SW1	Closed Fire Season Lvl 1	Lvl 1 Fire Season Only	2018-06-20 15:19:00	2018-06-20 19:55:00	2018-06-20 19:50:00	2018-06-21 02:50:00	2018-06-21	2018-06-21 15:29:00	71	711	502
113120	STAT	2018	EOA	Central Oregon	Sisters	18-955070-19	Ponderosa Way 1207	A		0.1	Human		Miscellaneous			43.6831	-121.583	POINT (-121.58278 43.68306)	ERROR: #N/A	22S	10E	7	SWNW	4 Miles West of La Pine	Deschutes					2018-09-24 15:46:00			2018-09-24	2018-09-24 16:30:00	95	955	70
110255	STAT	2018	EOA	Northeast Oregon	Wallowa	18-974052-18	Johnson Canyon	A	0.1	0.1	Lightning	Lightning	Lightning	Lightning		45.6761	-117.147	POINT (-117.14667 45.67611)	State	2N	45E	23	SENE	Johnson Canyon	Wallowa	NE2	Outside Closed Fire Season	Outside Closed Fire Season	2018-06-07 20:17:00	2018-06-08 06:25:00	2018-06-08 06:17:00	2018-06-08 16:00:00	2018-06-08	2018-07-31 16:44:00	97	974	52
115435	STAT	2019	SOA	Southwest Oregon	Grants Pass	19-712271-20	Kerby Mainline #2	A	0.13	0.13	Human	Other-Public	Arson	Other - Arson Related	Juvenile admitted to setting this fire	42.2058	-123.623	POINT (-123.623 42.20582)	BLM	39S	8W	3	NESE	3.23 miles NE of CJ	Josephine	SW3	Reg Use Closure	Lvl 2 Limited Shutdown	2019-08-03 16:30:00	2019-08-03 16:35:00	2019-08-03 16:35:00	2019-08-07 12:40:00	2019-08-03	2019-08-08 14:17:00	71	712	271
114354	STAT	2019	SOA	Southwest Oregon	Grants Pass	19-71200051-19	Forks Park	A	0.01	0.01	Human	Transient	Recreation	Campfire Not Extinguished	Transient Campfire	42.1568	-123.65	POINT (-123.64958 42.1568)	State	39S	8W	21	SWSE	0.43 miles S of CJ	Josephine	SW3	Closed Fire Season Lvl 1	Lvl 1 Fire Season Only	2019-06-19 10:48:00	2019-06-19 10:48:00	2019-06-19 10:48:00	2019-06-22 11:00:00	2019-06-19	2019-06-23 13:11:00	71	712	B51
114074	STAT	2019	SOA	South Cascade	Eastern Lane	19-771173-19	East King STAT	A	0.02	0.01	Human	Motorist	Miscellaneous	Other - Miscellaneous Related		44.1696	-122.208	POINT (-122.20814 44.16958)	County	16S	5E	21	NWNE	Horse Creek	Lane	EL1	Outside Closed Fire Season	Outside Closed Fire Season	2019-05-29 14:00:00	2019-05-29 14:15:00	2019-05-29 14:14:00	2019-05-29 14:17:00	2019-05-30	2019-05-30 09:38:00	77	771	173
117419	STAT	2020	SOA	Southwest Oregon	Grants Pass	20-712818-20	Culver Lane 102	A	0.01	0.01	Human	Ruralist-Paying	Debris Burning	Inadequate Mop Up	Escaped Burn Pile	42.1792	-123.426	POINT (-123.42613 42.17917)	Rural Residential	35S	6W	20	NESE	7.12 miles NW of GP	Josephine	SW3	Outside Closed Fire Season	Outside Closed Fire Season	2020-04-29 17:00:00	2020-04-29 17:52:00	2020-04-29 17:52:00	2020-05-03 12:00:00	2020-05-01	2020-05-10 14:04:00	71	712	818
118469	STAT	2020	SOA	Douglas - DFPA	DFPA South	20-732069-21	Milepost 92 South	A	0.25	0.25	Human	Other-Public	Miscellaneous	Other - Miscellaneous Related		42.8414	-123.254	POINT (-123.25445 42.84142)	BLM	31S	5W	26	SWSE	Azalea	Douglas	DG2	Reg Use Closure	Lvl 2 Limited Shutdown	2020-07-21 15:00:00	2020-07-22 17:35:00	2020-07-22 17:30:00	2020-07-23 01:00:00	2020-07-25	2020-08-03 16:56:00	73	732	69
124436	STAT	2021	NOA	Forest Grove	Forest Grove	21-531064-21	Meadowlake Vineyard Fire	A	0.25	0.25	Human		Equipment Use			45.3053	-123.253	POINT (-123.25253 45.30525)	ERROR: #N/A	3S	5W	24	SWSW	Beaver Creek	Yamhill	NW3				2021-06-29 10:04:00			2021-06-29	2021-06-29 11:35:00	53	531	64
127500	STAT	2021	SOA	Douglas - DFPA	DFPA South	21-732022-22	MP 113	A	0.1	0.1	Human	Other-Public	Recreation	Fireworks		43.0742	-123.359	POINT (-123.35889 43.07417)	State	29S	6W	1	NESW		Douglas	DG2	Reg Use Closure	Lvl 2 Limited Shutdown	2021-07-05 15:50:00	2021-07-05 16:05:00	2021-07-05 16:00:00	2021-07-05 17:00:00	2021-07-05	2021-08-26 12:57:00	73	732	22
125502	STAT	2021	EOA	Klamath-Lake	Klamath	21-981023-22	Old Fort Road 359	A		0.1	Human		Miscellaneous		Structure Fire spread to wildlalnd	42.2872	-121.753	POINT (-121.75278 42.28722)	Rural Residential	38S	9E	3	SWSW	Plum Hills	Klamath	KF1				2021-07-28 15:05:00			2021-07-28	2021-07-28 17:48:00	98	981	23
124234	STAT	2021	EOA	Walker Range - WRFPA	Crescent	21-991254-21	Marsh Creek	A	0.1	0.1	Lightning	Lightning	Lightning	Lightning		43.4683	-121.928	POINT (-121.92837 43.46833)	Industrial	24S	7E	30	SWNE	South 58	Klamath	WC2	Reg Use Closure	Does Not Apply - Eastern OR	2021-06-22 16:00:00	2021-06-22 16:14:00	2021-06-22 16:05:00	2021-06-22 18:37:00	2021-06-22	2021-10-02 16:06:00	99	991	254
131353	STAT	2022	EOA	Northeast Oregon	Baker	22-972012-23	Yankee Sawmill	A	0.1	0.1	Lightning	Lightning	Lightning	Lightning		44.9206	-118.113	POINT (-118.11306 44.92056)	Small Woodlands	7S	38E	30	SWSW	North Powder River	Baker	NE3	Reg Use Closure	Does Not Apply - Eastern OR	2022-08-20 09:00:00	2022-08-20 16:00:00	2022-08-20 15:45:00	2022-08-21 10:44:00	2022-08-20	2022-08-28 15:25:00	97	972	12
61672	STAT	2001	EOA	Klamath-Lake	Lakeview	01-982066-02	Campbell #341	B	0.5	0.5	Lightning	Lightning	Lightning	Lightning		42.4692	-121.147	POINT (-121.14702 42.46916)	Industrial	36S	13E	11	NENW	6 NW Paisley	Lake	KF1	Reg Use Closure	Does Not Apply - Eastern OR	2001-08-08 22:00:00	2001-08-09 15:00:00	2001-08-09 14:30:00	2001-08-09 21:00:00	2001-08-11 07:48:00	2001-08-18 14:34:00	98	982	66
78803	STAT	2007	EOA	Central Oregon	Sisters	07-955026-08	Park Drive	A	0.01	0.01	Human	Other-Public	Smoking	Discarded Cigarette/Tobacco		43.7597	-121.541	POINT (-121.54111 43.75972)	Rural Residential	21S	10E	16	NENW	6 Mi N of La Pine	Deschutes	WC2	Reg Use Closure	Does Not Apply - Eastern OR	2007-08-08 16:15:00	2007-08-08 16:22:00	2007-08-08 16:20:00	2007-08-08 17:37:00	2007-08-12	2007-08-25 13:36:00	95	955	26
58259	STAT	2000	EOA	Central Oregon	John Day	00-952028-01	Snow Basin	A	0.01	0.01	Lightning	Lightning	Lightning	Lightning		44.942	-119.923	POINT (-119.92281 44.94196)	Industrial	07S	23E	24	NESW	Radar Sight	Wheeler	EC1	Reg Use Closure	Does Not Apply - Eastern OR	2000-07-18 18:00:00	2000-07-19 18:05:00	2000-07-19 18:05:00	2000-07-20 09:50:00	2000-07-20 11:11:00	2000-10-23 09:46:00	95	952	28
57958	STAT	2000	EOA	Walker Range - WRFPA	Crescent	00-991200-01	Cheryl Drive #1	A	0	0	Human	Ruralist-Paying	Debris Burning	Other - Burning Related		43.5713	-121.601	POINT (-121.60131 43.57131)	Rural Residential	23S	09E	24	NWNW	8 N Gilchrist	Klamath	WC2	Reg Use Closure	Does Not Apply - Eastern OR	2000-07-03 12:00:00	2000-07-03 12:25:00	2000-07-03 12:20:00	2000-07-03 12:30:00	2000-07-09 11:03:00	2000-07-27 16:37:00	99	991	200
57990	STAT	2000	NOA	West Oregon	Philomath	00-551003-01	Deerhaven N	B	0.75	0.75	Human	Other Forest Mgt. Worker	Miscellaneous	Other - Miscellaneous Related		44.5067	-123.341	POINT (-123.34061 44.50671)	Other Private	12S	05W	19	SWSE	6257 Bellfountain Road	Benton	WO1	Closed Fire Season Lvl 1	Lvl 1 Fire Season Only	2000-07-10 15:35:00	2000-07-10 15:40:00	2000-07-10 15:37:00	2000-07-10 16:15:00	2000-07-10 17:02:00	2000-07-11 14:21:00	55	551	3
84552	STAT	2009	EOA	Northeast Oregon	Pendleton	09-973019-10	Snipe Creek	B	2	2	Lightning	Lightning	Lightning	Lightning		45.1917	-118.952	POINT (-118.95194 45.19167)	Industrial	04S	31E	27	NWSE	Snipe Cr.	Umatilla	EC1	Reg Use Closure	Does Not Apply - Eastern OR	2009-08-01 10:00:00	2009-08-02 11:30:00	2009-08-02 11:15:00	2009-08-02 14:30:00	2009-08-02	2011-11-28 13:47:00	97	973	19
70870	STAT	2004	EOA	Klamath-Lake	Klamath	04-981085-05	SNAG	A	0.1	0.1	Lightning	Lightning	Lightning	Lightning		43.1622	-121.891	POINT (-121.89128 43.16221)	Industrial	28S	07E	9	SWNE	WELCH BUTTE	Klamath	KF1	Reg Use Closure	Does Not Apply - Eastern OR	2004-08-14 02:00:00	2004-08-14 19:47:00	2004-08-14 19:47:00	2005-08-15 10:00:00	2004-08-19 10:25:00	2004-10-16 13:10:00	98	981	85
71671	STAT	2005	SOA	Southwest Oregon	Grants Pass	05-712259-05	3199 Helms Road	B	1	1	Human	Ruralist-Paying	Debris Burning	Inadequate Resources to Control		42.398	-123.443	POINT (-123.44266 42.398)	Rural Residential	36S	06W	32	SWNW	6 Sw Grants Pass	Josephine	SW3	Outside Closed Fire Season	Outside Closed Fire Season	2005-04-21 12:30:00	2005-04-21 12:32:00	2005-04-21 12:31:00	2005-04-21 13:35:00	2005-04-21 16:25:00	2005-07-09 16:54:00	71	712	259
75025	STAT	2006	EOA	Central Oregon	Sisters	06-955026-07	Buck RD	A	0.01	0.01	Human	Ruralist-Paying	Smoking	Other - Smoker Related		44.3298	-121.481	POINT (-121.48083 44.32983)	Rural Residential	14S	10E	25	SWNE	3 mi NW of Sisters	Deschutes	WC2	Reg Use Closure	Does Not Apply - Eastern OR	2006-07-23 15:00:00	2006-07-23 18:05:00	2006-07-23 18:00:00	2006-07-23 18:45:00	2006-07-24 16:19:00	2006-10-03 15:24:00	95	955	26
72085	STAT	2005	SOA	Southwest Oregon	Medford	05-711018-06	I5 POE	A	0.01	0.01	Human	Other-Landowner Related	Equipment Use	Other -Equipment Use Related (ie. road const., other i.c.e.)		42.2193	-122.716	POINT (-122.71583 42.21933)	State	39S	01E	3	NWNW	2 mi N Ashland	Jackson	SW1	Reg Use Closure	Lvl 1 Fire Season Only	2005-07-21 09:00:00	2005-07-21 09:12:00	2005-07-21 09:12:00	2005-07-21 09:29:00	2005-07-22 12:25:00	2005-08-30 12:55:00	71	711	18
80980	STAT	2008	EOA	Klamath-Lake	Lakeview	08-982013-09	Bear (DIS296)	A	0.25	0.25	Lightning	Lightning	Lightning	Lightning		42.6	-120.647	POINT (-120.6475 42.6)	Industrial	34S	18E	19	SWSW	McComb Butte	Lake	KF1	Reg Use Closure	Does Not Apply - Eastern OR	2008-07-22 11:00:00	2008-07-22 11:20:00	2008-07-22 11:00:00	2008-07-22 19:30:00	2008-07-24	2008-08-06 07:45:00	98	982	13
60115	STAT	2001	EOA	Walker Range - WRFPA	Crescent	01-991262-01	Wildwood #1	A	0.01	0.01	Human	Ruralist-Paying	Debris Burning	Unattended		43.5714	-121.596	POINT (-121.59632 43.57136)	Industrial	23S	09E	24	NENW	8 N Gilchrist	Klamath	WC2	Closed Fire Season Lvl 1	Does Not Apply - Eastern OR	2001-05-15 09:15:00	2001-05-17 19:55:00	2001-05-17 19:15:00	2001-05-17 20:20:00	2001-05-18 11:54:00	2004-09-12 09:40:00	99	991	262
78603	STAT	2007	SOA	Southwest Oregon	Grants Pass	07-712158-08	Redwood Hwy 30033	A	0.1	0.1	Human	Ruralist-Paying	Equipment Use	Industrial- Rotary Saw - Sparks or Friction	Grinding on a metal gate when fire started.	42.1119	-123.676	POINT (-123.67556 42.11194)	Rural Residential	40S	08W	5	SESW	4 mi SW of Cave Junction	Josephine	SW3	Reg Use Closure	Lvl 2 Limited Shutdown	2007-08-05 13:50:00	2007-08-05 13:54:00	2007-08-05 13:51:00	2007-08-05 14:54:00	2007-08-05	2007-08-08 09:14:00	71	712	158
63937	STAT	2002	EOA	Central Oregon	John Day	02-952009-03	Fir Hollow	A	0.1	0.1	Lightning	Lightning	Lightning	Lightning		45.0274	-120.012	POINT (-120.01241 45.02736)	Other Private	06S	23E	19	NESE	10 miles E. of Fossil	Wheeler	EC1	Reg Use Closure	Does Not Apply - Eastern OR	2002-07-14 06:00:00	2002-07-14 07:45:00	2002-07-14 07:40:00	2002-07-14 14:01:00	2002-07-15 01:39:00	2003-01-15 16:47:00	95	952	9
79294	STAT	2007	EOA	Central Oregon	John Day	07-952044-08	Rosenbaum Canyon	A	0.12	0.12	Lightning	Lightning	Lightning	Lightning	LIGHTNING STRUCK JUNIPER	44.8117	-120.032	POINT (-120.03222 44.81167)	Other Private	09S	22E	1	SESW	12 Mi W of Spray	Wheeler	EC2	Reg Use Closure	Does Not Apply - Eastern OR	2007-08-30 16:00:00	2007-09-01 20:38:00	2007-09-01 19:00:00	2007-09-03 06:00:00	2007-09-02	2007-11-16 12:07:00	95	952	44
68272	STAT	2003	NOA	North Cascade	Santiam	03-582216-04	Marion Forks Move Up	A	0	0	Human	Recreationist	Smoking	Discarded Cigarette/Tobacco	MOVE UP FOR B&B FIRE				USFS					13 miles Se of Detroit	Linn	LN1	Reg Use Closure	Unspecified		2003-09-02			2003-09-03 13:43:00	2011-08-23 16:20:00	58	582	216
70434	STAT	2004	EOA	Klamath-Lake	Lakeview	04-982024-05	Rimrock	B	0.75	0.75	Lightning	Lightning	Lightning	Lightning		42.5847	-121.112	POINT (-121.11216 42.58469)	Industrial	34S	14E	31	NWNW	30 W. of Paisley	Klamath	KF1	Reg Use Closure	Does Not Apply - Eastern OR	2004-07-25 16:27:00	2004-07-25 16:29:00	2004-07-25 16:28:00	2004-07-26 12:50:00	2004-08-03 12:14:00	2004-09-02 08:31:00	98	982	24
61117	STAT	2001	SOA	Southwest Oregon	Grants Pass	01-712097-02	HIDDEN VALLEY	A	0.01	0.01	Lightning	Lightning	Lightning	Lightning		42.3558	-123.364	POINT (-123.36439 42.35581)	Rural Residential	37S	06W	13	SWNW	6 S GRANTS PASS	Josephine	SW3	Reg Use Closure	Lvl 2 Limited Shutdown	2001-07-10 17:55:00	2001-07-10 18:00:00	2001-07-10 18:00:00	2001-07-10 19:00:00	2001-07-15 15:08:00	2001-07-25 12:52:00	71	712	97
62022	STAT	2001	SOA	Western Lane	Veneta	01-781026-02	Heceta Beach 0823	A	0.01	0.01	Human	Recreationist	Recreation	Campfire Not Extinguished		44.0329	-124.071	POINT (-124.07148 44.03288)	State	18S	12W	1	NWSE	Florence	Lane	SL2	Reg Use Closure	Lvl 1 Fire Season Only	2001-08-22 20:00:00	2001-08-23 08:15:00	2001-08-23 08:00:00	2001-08-23 09:15:00	2001-08-23 12:54:00	2001-09-24 11:12:00	78	781	26
72094	STAT	2005	NOA	Forest Grove	Forest Grove	05-531005-06	COUGAR MTN FIRE	A	0.03	0.03	Lightning	Lightning	Lightning	Lightning		45.2172	-123.266	POINT (-123.2665 45.21716)	Small Woodlands	04S	05W	14	SWSE	04S 05W 12 SWSE	Yamhill	NW3	Closed Fire Season Lvl 1	Lvl 1 Fire Season Only	2005-07-22 01:00:00	2005-07-22 15:53:00	2005-07-22 15:44:00	2005-07-22 16:56:00	2005-07-22 18:27:00	2005-08-14 17:19:00	53	531	5
73009	STAT	2005	SOA	Southwest Oregon	Medford	05-711052-06	Blackwell	B	1.5	1.5	Human	Motorist	Equipment Use	Other -Equipment Use Related (ie. road const., other i.c.e.)		42.4175	-122.983	POINT (-122.98266 42.4175)	Small Woodlands	36S	02W	30	NWNE	4 Miles E of Gold Hill	Jackson	SW1	Reg Use Closure	Lvl 3 Restricted Shutdown	2005-08-26 16:37:00	2005-08-26 16:40:00	2005-08-26 16:40:00	2005-08-26 18:00:00	2005-08-26 18:00:00	2005-09-08 14:14:00	71	711	52
60719	STAT	2001	NOA	North Cascade	Santiam	01-582004-02	Truimph Rd.	A	0.01	0.01	Human	Other-Public	Recreation	Fireworks		44.8443	-122.716	POINT (-122.71578 44.84428)	Other Private	08S	01E	29	NESW	3 mi E Sublimity	Marion	CM1	Closed Fire Season Lvl 1	Lvl 1 Fire Season Only	2001-07-08 23:20:00	2001-07-08 23:30:00	2001-07-08 23:25:00	2001-07-08 23:46:00	2001-07-10 17:22:00	2001-08-06 14:34:00	58	582	4
85140	STAT	2009	NOA	Tillamook	Tillamook	09-511032-10	REED RD	A	0.25	0.25	Human	Recreationist	Recreation	Warming Fire Not Extinguished		45.7322	-123.945	POINT (-123.945 45.73222)	Ocean Shores	03N	10W	20	SWSW	Manzanita	Tillamook	NW1	Reg Use Closure	Lvl 1 Fire Season Only	2009-08-25 20:00:00	2009-08-26 02:54:00	2009-08-26 02:41:00	2009-08-26 04:30:00	2009-08-26	2009-08-26 11:34:00	51	511	32
65848	STAT	2002	SOA	Douglas - DFPA	DFPA South	02-732490-03	Wilbur Cemetery Rd.	B	0.5	0.5	Human	Ruralist-Paying	Miscellaneous	Other - Miscellaneous Related		43.3324	-123.333	POINT (-123.3334 43.33237)	Rural Residential	26S	05W	6	SWSE	Wilbur	Douglas	DG1	Reg Use Closure	Lvl 1 Fire Season Only	2002-10-17 16:23:00	2002-10-17 16:27:00	2002-10-17 16:25:00	2002-10-17 16:45:00	2002-10-28 09:36:00	2003-01-16 13:51:00	73	732	490
75755	STAT	2006	EOA	Central Oregon	John Day	06-952057-07	Gilman Canyon	A	0.25	0.25	Lightning	Lightning	Lightning	Lightning		44.9418	-119.403	POINT (-119.40283 44.94183)	BLM	07S	28E	20	NWSW	9 mi N Monument	Grant	EC2	Reg Use Closure	Does Not Apply - Eastern OR	2006-08-10 16:30:00	2006-08-10 17:03:00	2006-08-10 16:45:00	2006-08-11 12:38:00	2006-08-16 10:14:00	2006-12-07 09:15:00	95	952	57
85602	STAT	2009	NOA	Astoria	Astoria	09-521031-10	Hug Point	A	0.25	0.25	Human	Hunter	Recreation	Other - Recreationist Related		45.8186	-123.935	POINT (-123.935 45.81861)	Industrial	04N	10W	19	SENE	Hug Point	Clatsop	NW1	Reg Use Closure	Lvl 1 Fire Season Only	2009-09-03	2009-09-21 09:25:00	2009-09-21 09:00:00	2009-09-21 13:07:00	2009-09-21	2009-09-27 16:13:00	52	521	31
83263	STAT	2008	SOA	Southwest Oregon	Medford	08-711143-09	Royal Oak	B	0.5	0.5	Human	Ruralist-Paying	Debris Burning	Inadequate Mop Up		42.3514	-122.7	POINT (-122.70028 42.35139)	Rural Residential	37S	01E	16	NESE	8 Mi NE of Phoenix	Jackson	SW1	Outside Closed Fire Season	Outside Closed Fire Season	2008-10-20 15:00:00	2008-10-21 16:30:00	2008-10-21 16:30:00	2008-10-21 18:30:00	2008-10-27	2008-10-27 10:08:00	71	711	143
63506	STAT	2002	SOA	Southwest Oregon	Grants Pass	02-712457-02	1111 CHENEY CREEK	B	1	1	Human	Ruralist-Paying	Recreation	Fireworks		42.351	-123.463	POINT (-123.46263 42.351)	Rural Residential	37S	06W	18	NWSW	8 SW GRANTS PASS	Josephine	SW3	Closed Fire Season Lvl 1	Lvl 1 Fire Season Only	2002-06-23 12:20:00	2002-06-23 12:25:00	2002-06-23 12:24:00	2002-06-23 13:23:00	2002-06-23 13:34:00	2002-06-29 10:20:00	71	712	457
72880	STAT	2005	EOA	Central Oregon	John Day	05-952025-06	Flock Mountain	B	4.3	4.3	Lightning	Lightning	Lightning	Lightning		44.5992	-119.984	POINT (-119.98433 44.59916)	Small Woodlands	11S	23E	20	NESE	9 miles East Mitchell	Wheeler	EC2	Reg Use Closure	Does Not Apply - Eastern OR	2005-08-21 22:00:00	2005-08-22 11:29:00	2005-08-22 11:28:00	2005-08-22 19:00:00	2005-08-22 16:03:00	2005-12-15 14:52:00	95	952	25
69095	STAT	2003	SOA	Southwest Oregon	Grants Pass	03-712388-04	2300 THOMPSON CK.	A	0.01	0.01	Human	Ruralist-Paying	Miscellaneous	Burning Building		42.2372	-123.527	POINT (-123.52679 42.2372)	Small Woodlands	38S	07W	28	SENE	4 SE SELMA	Josephine	SW3	Reg Use Closure	Lvl 1 Fire Season Only	2003-10-29 01:25:00	2003-10-29 01:30:00	2003-10-29 01:29:00	2003-10-29 04:45:00	2003-10-31 08:50:00	2003-10-31 09:21:00	71	712	388
83590	STAT	2009	EOA	Klamath-Lake	Klamath	09-981148-09	200 ROAD PILE	B	0.3	0.3	Human	Recreationist	Recreation	Other - Recreationist Related	Random act - ignited logging slash pile	42.23	-121.928	POINT (-121.92833 42.23)	Industrial	38S	08E	30	SWSE	200 ROAD	Klamath	KF1	Outside Closed Fire Season	Does Not Apply - Eastern OR	2009-04-24 19:30:00	2009-04-24 20:45:00	2009-04-24 20:30:00	2009-05-01 18:00:00	2009-04-24	2009-07-19 00:54:00	98	981	148
68416	STAT	2003	EOA	Central Oregon	Prineville	03-951025-04	East Fork	A	0.01	0.01	Lightning	Lightning	Lightning	Lightning		44.5427	-120.779	POINT (-120.77944 44.54265)	Industrial	12S	16E	11	SENW	18 miles N. Prineville	Crook	WC1	Reg Use Closure	Does Not Apply - Eastern OR	2003-09-07 18:00:00	2003-09-07 18:06:00	2003-09-07 18:06:00	2003-09-08 13:00:00	2003-09-09 08:41:00	2003-10-17 14:13:00	95	951	25
62294	STAT	2001	SOA	South Cascade	Eastern Lane	01-771044-02	NFCA-44	A	0.01	0.01	Human	Recreationist	Recreation	Campfire Not Extinguished		44.1005	-122.692	POINT (-122.69176 44.10051)	Municipal	17S	01E	9	SWSE		Lane	EL1	Reg Use Closure	Lvl 3 Restricted Shutdown	2001-09-11 17:30:00	2001-09-11 18:00:00	2001-09-11 17:55:00	2001-09-11 18:30:00	2001-09-12 11:12:00	2001-09-27 08:25:00	77	771	44
79845	STAT	2007	EOA	Central Oregon	Sisters	07-955058-08	Lake Creek	A	0.15	0.15	Human	Ruralist-Paying	Debris Burning	Other - Burning Related	Failed to obtain permit	44.4436	-121.651	POINT (-121.65111 44.44361)	Rural Residential	13S	09E	15	SWNW	12 Mi NW of Sisters	Jefferson	DE1	Outside Closed Fire Season	Does Not Apply - Eastern OR	2007-10-04 12:00:00	2007-10-04 12:16:00	2007-10-04 12:15:00	2007-10-05 16:00:00	2007-10-08	2007-12-24 11:28:00	95	955	58
60324	STAT	2001	SOA	Douglas - DFPA	DFPA South	01-732053-01	Doerner Cr	B	0.75	0.75	Human	Rancher-Farmer	Equipment Use	Sparks from Farm Machinery		43.2378	-123.499	POINT (-123.49854 43.23776)	Rural Residential	27S	07W	11	SENW	West of Roseburg	Douglas	DG1	Closed Fire Season Lvl 1	Lvl 1 Fire Season Only	2001-06-13 17:00:00	2001-06-13 17:10:00	2001-06-13 17:05:00	2001-06-13 18:00:00	2001-06-14 09:41:00	2001-06-18 12:29:00	73	732	53
66916	STAT	2003	EOA	Central Oregon	John Day	03-952008-04	White Butte	A	0.1	0.1	Lightning	Lightning	Lightning	Lightning		44.5369	-120.206	POINT (-120.20627 44.53687)	Other Private	12S	21E	9	SESE	3 Mi SW of Mitchell	Wheeler	EC2	Reg Use Closure	Does Not Apply - Eastern OR	2003-07-15 18:00:00	2003-07-17 10:20:00	2003-07-17 10:15:00	2003-07-17 12:00:00	2003-07-17 18:03:00	2003-12-12 11:25:00	95	952	8
64277	STAT	2002	SOA	Southwest Oregon	Medford	02-711069-03	B6169	A	0.01	0.01	Human	Public Utility	Equipment Use	Powerlines - prior to 2017		42.4676	-122.76	POINT (-122.76006 42.46756)	County	36S	01W	1	NESE	Meridian Rd.	Jackson	SW1	Permit Closure	Lvl 3 Restricted Shutdown	2002-07-24 10:30:00	2002-07-24 10:31:00	2002-07-24 10:31:00	2002-07-24 10:45:00	2002-07-24 18:05:00	2002-07-28 12:47:00	71	711	69
81588	STAT	2008	NOA	West Oregon	Dallas	08-552014-09	FERNS CORNER	A	0.25	0	Human	Other-Landowner Related	Equipment Use	Burning Vehicle or Equipment	Riding lawnmower burned/ spread to wildland	44.8533	-123.358	POINT (-123.35778 44.85333)	Other Private	08S	06W	25	NENE		Polk	WO1	Reg Use Closure	Lvl 1 Fire Season Only	2008-08-11 14:25:00	2008-08-11 14:38:00	2008-08-11 14:27:00	2008-08-11 15:10:00	2008-08-11	2008-08-14 15:32:00	55	552	14
81811	STAT	2008	SOA	Douglas - DFPA	DFPA North	08-731061-09	Nonpareil #1	A	0.01	0.01	Human	Motorist	Smoking	Other - Smoker Related	a pick-up load of burning debris	43.4044	-123.183	POINT (-123.18306 43.40444)	County	24S	04W	10	NWSW	Bonanza Mine	Douglas	DG1	Reg Use Closure	Lvl 3 Restricted Shutdown	2008-08-15 14:50:00	2008-08-15 14:55:00	2008-08-15 14:55:00	2008-08-15 15:12:00	2008-08-16	2008-08-27 14:15:00	73	731	61
58941	STAT	2000	EOA	Northeast Oregon	Wallowa	00-974032-01	Two Crud	A	0.25	0.25	Human	Other-Public	Recreation	Other - Recreationist Related		45.6089	-117.631	POINT (-117.63119 45.60894)	State	02N	41E	36	NWSE	Johnson Wayside	Wallowa	NE2	Reg Use Closure	Does Not Apply - Eastern OR	2000-08-12 18:35:00	2000-08-12 18:48:00	2000-08-12 18:46:00	2000-08-12 19:10:00	2000-08-13 07:50:00	2000-10-25 13:57:00	97	974	32
75022	STAT	2006	EOA	Central Oregon	Sisters	06-955023-07	Porcupine	A	0.01	0.01	Human	Motorist	Recreation	Fireworks		44.025	-121.328	POINT (-121.32767 44.025)	Rural Residential	18 S	12 E	7	SESE	1 mi SW of Bend	Deschutes	WC2	Closed Fire Season Lvl 1	Does Not Apply - Eastern OR	2006-07-11 19:00:00	2006-07-11 19:09:00	2006-07-11 19:03:00	2006-07-11 19:37:00	2006-07-24 16:13:00	2006-10-12 12:11:00	95	955	23
82846	STAT	2008	NOA	Forest Grove	Forest Grove	08-531097-09	SHELTERED NOOK BURN	A	0.01	0.01	Human	Ruralist-Paying	Debris Burning	Inadequate clearing		45.6361	-122.868	POINT (-122.8675 45.63611)	Rural Residential	02N	01W	19	SWSW	SHELTERED NOOK & CORN PASS ROA	Multnomah	NW3	Reg Use Closure	Lvl 1 Fire Season Only	2008-09-21 11:10:00	2008-09-21 11:10:00	2008-09-21 11:10:00	2008-09-21 12:04:00	2008-09-21	2008-10-05 12:18:00	53	531	97
69966	STAT	2004	NOA	Tillamook	Tillamook	04-511010-05	POWDERHOUSE	B	8	8	Human	Timber Harvest Worker	Equipment Use	Industrial- Cable System		45.3681	-123.649	POINT (-123.64912 45.36808)	Industrial	02S	08W	27	SWNE	S FK TRASK	Tillamook	NW2	Reg Use Closure	Lvl 1 Fire Season Only	2004-07-15 14:42:00	2004-07-15 16:15:00	2004-07-15 16:00:00	2004-07-16 03:05:00	2004-07-15 22:32:00	2004-11-23 16:26:00	51	511	10
79057	STAT	2007	NOA	North Cascade	Molalla	07-581034-08	DIVERS RD BURN	A	0.02	0	Human	Other-Public	Debris Burning	Burning During Poor Condition		45.2753	-122.274	POINT (-122.27444 45.27528)	Rural Residential	03S	04E	26	SESE		Clackamas	CM1	Reg Use Closure	Lvl 1 Fire Season Only	2007-07-23 12:00:00	2007-07-23 13:45:00	2007-07-23 13:30:00	2007-07-23 14:30:00	2007-08-24	2007-08-29 17:11:00	58	581	34
67120	STAT	2003	EOA	Klamath-Lake	Klamath	03-981035-04	SCOTT	B	8.5	8.5	Human	Other-Public	Miscellaneous	Other - Miscellaneous Related		42.8952	-121.86	POINT (-121.86016 42.89521)	Industrial	31S	07E	10	SESE	SCOTT CREEK	Klamath	KF1	Reg Use Closure	Does Not Apply - Eastern OR	2003-07-22 12:00:00	2003-07-22 12:24:00	2003-07-22 12:24:00	2003-07-22 20:00:00	2003-07-25 12:22:00	2003-12-04 10:13:00	98	981	35
66522	STAT	2003	SOA	Douglas - DFPA	DFPA North	03-731001-04	Milepost 139	B	0.5	0.5	Human	Other-Landowner Related	Equipment Use	Sparks from Farm Machinery		43.4268	-123.319	POINT (-123.31909 43.42678)	State	25S	05W	5	SENW	I-5 Northbound MP 140	Douglas	DG1	Closed Fire Season Lvl 1	Lvl 1 Fire Season Only	2003-07-01 12:00:00	2003-07-01 12:20:00	2003-07-01 12:03:00	2003-07-01 14:00:00	2003-07-01 13:57:00	2003-07-10 16:28:00	73	731	1
61344	STAT	2001	EOA	Central Oregon	Sisters	01-955036-02	490 ROAD	A	0.01	0.01	Lightning	Lightning	Lightning	Lightning		44.4571	-121.446	POINT (-121.44583 44.45709)	Industrial	13S	11E	8	NESW	9 miles N Sisters	Jefferson	WC2	Closed Fire Season Lvl 1	Does Not Apply - Eastern OR	2001-07-20 14:00:00	2001-07-20 16:15:00	2001-07-20 16:00:00	2001-07-20 18:30:00	2001-07-25 15:57:00	2001-09-24 09:30:00	95	955	36
69794	STAT	2004	EOA	Klamath-Lake	Klamath	04-981211-04	FINCH	A	0.01	0.01	Lightning	Lightning	Lightning	Lightning		42.379	-121.95	POINT (-121.95013 42.37899)	Industrial	37S	07E	1	NWSW	EAGLE RIDGE	Klamath	KF1	Reg Use Closure	Does Not Apply - Eastern OR	2004-06-30 16:00:00	2004-06-30 21:13:00	2004-06-30 21:13:00	2004-07-01 18:44:00	2004-07-09 11:27:00	2004-08-25 14:51:00	98	981	211
61534	STAT	2001	SOA	Southwest Oregon	Grants Pass	01-712125-02	Q BAR X	A	0.1	0.1	Human	Ruralist-Paying	Equipment Use	Cutting, Welding, or Grinding		42.131	-123.654	POINT (-123.65406 42.131)	Rural Residential	39S	08W	33	NESW	2 N KERBY	Josephine	SW3	Reg Use Closure	Lvl 2 Limited Shutdown	2001-08-05 18:56:00	2001-08-05 18:58:00	2001-08-05 18:58:00	2001-08-05 20:00:00	2001-08-06 11:48:00	2005-09-20 13:33:00	71	712	125
85143	STAT	2009	SOA	Western Lane	Veneta	09-781033-10	High Pass Escape	A	0.25	0.25	Human	Rancher-Farmer	Debris Burning	Unattended	Burning paper, related to chicken farm	44.2178	-123.297	POINT (-123.29722 44.21778)	Other Private	15S	05W	33	SWSE	26681 High Pass	Lane	WT1	Reg Use Closure	Lvl 2 Limited Shutdown	2009-08-23 16:00:00	2009-08-24 16:16:00	2009-08-24 16:15:00	2009-08-24 17:00:00	2009-08-24	2009-09-14 11:08:00	78	781	33
60477	STAT	2001	SOA	Western Lane	Veneta	01-781091-01	Heceta Beach Fire 0625	A	0.01	0.01	Human	Recreationist	Recreation	Campfire Not Extinguished		44.033	-124.133	POINT (-124.13251 44.03299)	Ocean Shores	18S	12W	4	NESW		Lane	SL2	Closed Fire Season Lvl 1	Lvl 1 Fire Season Only	2001-06-25 13:00:00	2001-06-25 15:39:00	2001-06-25 15:39:00	2001-06-25 16:12:00	2001-06-26 08:34:00	2001-08-20 15:00:00	78	781	91
71624	STAT	2005	NOA	West Oregon	Dallas	05-552016-05	Hwy. 18	B	4.6	0.18	Human	Ruralist-Paying	Debris Burning	Unattended		45.0555	-123.636	POINT (-123.63616 45.0555)	Rural Residential	06S	08W	11	SE	AR Ford Rd.	Polk	WO1	Outside Closed Fire Season	Outside Closed Fire Season	2005-03-14 14:30:00	2005-03-14 15:10:00	2005-03-14 15:08:00	2005-03-14 16:00:00	2005-03-14 17:30:00	2005-03-28 13:56:00	55	552	16
62129	STAT	2001	EOA	Klamath-Lake	Klamath	01-981121-02	TINY	A	0.1	0.1	Human	Other-Public	Juveniles	Playing With Fire (Juveniles 12 years and under)		42.6044	-121.875	POINT (-121.87469 42.60438)	Rural Residential	34S	07E	22	SWSW	RAINBOW PARK	Klamath	KF1	Reg Use Closure	Does Not Apply - Eastern OR	2001-08-30 13:00:00	2001-08-30 14:05:00	2001-08-30 14:00:00	2001-08-30 16:00:00	2001-08-31 10:28:00	2001-10-26 10:25:00	98	981	121
74336	STAT	2006	SOA	Southwest Oregon	Grants Pass	06-712433-06	Provolt	A	0.1	0.1	Human	Ruralist-Paying	Equipment Use	Landowner Electrical Service		42.2743	-123.234	POINT (-123.23367 42.27433)	Rural Residential	38S	05W	12	SWNE	11 S Rogue River	Josephine	SW3	Closed Fire Season Lvl 1	Lvl 1 Fire Season Only	2006-06-17 15:30:00	2006-06-17 15:31:00	2006-06-17 15:30:00	2006-06-17 16:30:00	2006-06-17 16:29:00	2006-06-21 10:56:00	71	712	433
70782	STAT	2004	EOA	Walker Range - WRFPA	Crescent	04-991242-05	LIFC 329	A	0.02	0.02	Lightning	Lightning	Lightning	Lightning		43.3018	-121.24	POINT (-121.24006 43.30179)	Industrial	26S	12E	24	CNTR	23 SE GILCHRIST	Lake	KF1	Reg Use Closure	Does Not Apply - Eastern OR	2004-08-14 14:00:00	2004-08-15 14:38:00	2004-08-15 14:38:00	2004-08-15 15:53:00	2004-08-15 17:34:00	2004-09-19 13:32:00	99	991	242
81324	STAT	2008	SOA	Southwest Oregon	Grants Pass	08-712087-09	Power Pole #B-2086	A	0.01	0.01	Human	Public Utility	Equipment Use	Powerlines - prior to 2017	Green tree into powerlines	42.4119	-123.439	POINT (-123.43889 42.41194)	Rural Residential	36S	06W	29	SENW	6 mi W of Grants Pass	Josephine	SW3	Reg Use Closure	Lvl 2 Limited Shutdown	2008-08-06 09:15:00	2008-08-06 09:25:00	2008-08-06 09:20:00	2008-08-09 10:49:00	2008-08-06	2008-08-14 09:16:00	71	712	87
68089	STAT	2003	SOA	Coos - CFPA	Gold Beach	03-723041-04	Crystal Creek	B	1.5	1.5	Human	Timber Harvest Worker	Equipment Use	Industrial- Exhaust or Spark - Truck		42.8443	-124.427	POINT (-124.42719 42.84434)	Industrial	31S	15W	36	NESW	8 NE Port Orford	Curry	CS1	Reg Use Closure	Lvl 1 Fire Season Only	2003-08-26 14:10:00	2003-08-26 14:30:00	2003-08-26 14:20:00	2003-08-26 17:30:00	2003-08-26 20:32:00	2003-09-24 11:18:00	72	723	41
60398	STAT	2001	SOA	Southwest Oregon	Grants Pass	01-712315-01	VALLEY OF THE ROGUE	B	1.5	1.5	Human	Other-Landowner Related	Equipment Use	Sparks from Farm Machinery		42.4096	-123.148	POINT (-123.14844 42.40956)	State	36S	04W	26	NWSW	2 SE ROGUE RIVER	Jackson	SW3	Closed Fire Season Lvl 1	Lvl 1 Fire Season Only	2001-06-18 13:30:00	2001-06-18 13:36:00	2001-06-18 13:36:00	2001-06-18 14:07:00	2001-06-18 17:05:00	2001-06-21 10:36:00	71	712	315
75955	STAT	2006	EOA	Northeast Oregon	La Grande	06-971036-07	Klondike Springs	C	25	0	Lightning	Lightning	Lightning	Lightning		45.3083	-118.725	POINT (-118.725 45.30833)	USFS	03S	33E	16	SESE	25 Miles West of La Grande	Union	EC1	Reg Use Closure	Does Not Apply - Eastern OR	2006-08-21 14:30:00	2006-08-21 20:17:00	2006-08-21 20:15:00	2006-08-28 18:00:00	2006-08-24 10:14:00	2011-11-28 10:07:00	97	971	36
84671	STAT	2009	EOA	Central Oregon	Prineville	09-951013-10	Awbrey Saddle-Higgins Cr	A	0.1	0.1	Lightning	Lightning	Lightning	Lightning	Lightning struck Ponderosa Pine	44.5031	-120.841	POINT (-120.84111 44.50306)	Industrial	12S	16E	29	NENW	14 Mi N of Prineville	Jefferson	WC1	Reg Use Closure	Does Not Apply - Eastern OR	2009-08-01 18:00:00	2009-08-01 18:08:00	2009-08-01 18:08:00	2009-08-01 20:09:00	2009-08-05	2009-08-17 13:12:00	95	951	13
70285	STAT	2004	EOA	Klamath-Lake	Klamath	04-981043-05	HAMY	A	0.1	0.1	Lightning	Lightning	Lightning	Lightning		42.7812	-121.347	POINT (-121.34743 42.78125)	Industrial	32S	12E	19	NWSW	HAMELTON BUTTE	Klamath	KF1	Reg Use Closure	Does Not Apply - Eastern OR	2004-07-25 13:00:00	2004-07-25 14:26:00	2004-07-25 14:25:00	2004-07-25 20:00:00	2004-07-29 07:36:00	2004-09-18 11:43:00	98	981	43
75849	STAT	2006	NOA	Forest Grove	Columbia City	06-532023-07	Mayger Beach # 3	A	0.01	0.01	Human	Other-Public	Recreation	Rubbish Disposal		46.1678	-123.108	POINT (-123.10783 46.16783)	State	08N	03W	19	SENW	7 Miles NE of Clatskanie	Columbia	NW3	Reg Use Closure	Lvl 2 Limited Shutdown	2006-08-19 17:00:00	2006-08-19 17:22:00	2006-08-19 17:20:00	2006-08-19 18:10:00	2006-08-19 18:41:00	2007-03-28 09:39:00	53	532	23
58052	STAT	2000	EOA	Central Oregon	John Day	00-952012-01	Badger Creek	A	0.01	0.01	Human	Rancher-Farmer	Debris Burning	Industrial- Slash-Holdover Prev. Burn(>90 days after ign.)		44.4902	-120.105	POINT (-120.10539 44.49021)	Other Private	12S	22E	32	NENE	Mitchell Strip	Wheeler	EC2	Closed Fire Season Lvl 1	Does Not Apply - Eastern OR	2000-07-04 13:00:00	2000-07-12 11:43:00	2000-07-12 11:30:00	2000-07-12 15:03:00	2000-07-12 15:01:00	2000-10-18 15:59:00	95	952	12
77698	STAT	2007	SOA	Douglas - DFPA	DFPA North	07-731011-08	Breier Road	A	0.25	0.25	Human	Public Utility	Equipment Use	Landowner Electrical Service		43.7042	-123.251	POINT (-123.25139 43.70417)	Rural Residential	21S	05W	35	NENE	Green Mountain	Douglas	DG1	Closed Fire Season Lvl 1	Lvl 1 Fire Season Only	2007-07-06 20:15:00	2007-07-06 20:26:00	2007-07-06 20:26:00	2007-07-06 22:30:00	2007-07-07 09:02:00	2008-05-21 16:16:00	73	731	11
66993	STAT	2003	SOA	Coos - CFPA	Coos Bay	03-721015-04	Bunker Hill	A	0.01	0	Human	Motorist	Smoking	Discarded Cigarette/Tobacco		43.3533	-124.211	POINT (-124.21114 43.35325)	State	25S	13W	35	SESW	½ S Coos Bay	Coos	CS1	Closed Fire Season Lvl 1	Lvl 2 Limited Shutdown	2003-07-22 13:45:00	2003-07-22 13:51:00	2003-07-22 13:50:00	2003-07-22 13:53:00	2003-07-22 16:49:00	2003-08-09 16:27:00	72	721	15
69398	STAT	2004	SOA	Western Lane	Veneta	04-781144-04	Sundance Road Fire	A	0.03	0.03	Human	Ruralist-Non-Paying	Debris Burning	Inadequate clearing		44.0023	-123.201	POINT (-123.20085 44.00229)	Rural Residential	18S	04W	17	NESW	28892 Sundance Lane	Lane	WT1	Outside Closed Fire Season	Outside Closed Fire Season	2004-06-16 12:15:00	2004-06-16 12:20:00	2004-06-16 12:20:00	2004-06-16 12:30:00	2004-06-16 13:41:00	2004-07-12 12:04:00	78	781	144
85816	STAT	2009	SOA	Coos - CFPA	Coos Bay	09-721040-10	Ross Inlet	A	0.01	0	Human	Other-Public	Debris Burning	Unattended		43.3411	-124.18	POINT (-124.18 43.34111)	County	26S	13W	1	NESE	3 miles Southeast of Coos Bay	Coos	CS1	Reg Use Closure	Lvl 1 Fire Season Only	2009-10-05 11:30:00	2009-10-05 12:00:00	2009-10-05 12:00:00	2009-10-05 12:30:00	2009-10-07	2009-10-16 14:16:00	72	721	40
76679	STAT	2006	NOA	West Oregon	Philomath	06-551015-07	Rexford Hay	A	0.25	0.25	Human	Rancher-Farmer	Debris Burning	Inadequate Mop Up		44.4992	-123.445	POINT (-123.4445 44.49917)	Rural Residential	12S	06W	29	SENW	Rock Cr & Alsea Hwy.	Benton	wo1	Reg Use Closure	Lvl 1 Fire Season Only	2006-10-01 15:35:00	2006-10-01 15:47:00	2006-10-01 15:45:00	2006-10-01 16:35:00	2006-10-04 16:25:00	2006-10-18 14:18:00	55	551	15
83137	STAT	2008	SOA	Douglas - DFPA	DFPA South	08-732185-09	Tater Hill	A	0.2	0.2	Human	Recreationist	Arson	Other - Arson Related	Slash Pile Along Roadside	43.0706	-123.024	POINT (-123.02361 43.07056)	Industrial	29S	03W	2	SESE	South Myrtle	Douglas	DG2	Outside Closed Fire Season	Outside Closed Fire Season	2008-10-11 00:01:00	2008-10-11 11:53:00	2008-10-11 11:52:00	2008-10-11 13:25:00	2008-10-12	2008-10-18 14:17:00	73	732	185
74946	STAT	2006	SOA	Douglas - DFPA	DFPA Central	06-733052-07	NEW BRIDGE ROAD	A	0.01	0.01	Human	Timber Harvest Worker	Equipment Use	Industrial- Rotary Saw - Sparks or Friction		43.2292	-123.002	POINT (-123.00167 43.22917)	Industrial	27S	03W	12	SESW	GLIDE	Douglas	DG1	Reg Use Closure	Lvl 2 Limited Shutdown	2006-07-20 13:20:00	2006-07-20 13:26:00	2006-07-20 13:20:00	2006-07-20 13:50:00	2006-07-21 18:05:00	2006-09-28 13:32:00	73	733	52
63358	STAT	2002	SOA	Southwest Oregon	Grants Pass	02-712401-02	193 CARLOS AVE.	A	0.01	0.01	Human	Ruralist-Paying	Juveniles	Playing With Fire (Juveniles 12 years and under)		42.5148	-123.178	POINT (-123.17816 42.51483)	Rural Residential	35S	04W	21	SWNE	6 N ROGUE RIVER	Jackson	SW3	Outside Closed Fire Season	Outside Closed Fire Season	2002-06-05 17:00:00	2002-06-05 17:20:00	2002-06-05 17:15:00	2002-06-05 17:45:00	2002-06-06 15:25:00	2002-06-11 11:12:00	71	712	401
66643	STAT	2003	SOA	Western Lane	Veneta	03-781010-04	705 Maple St. Fire	A	0.01	0.01	Human	Other-Landowner Related	Debris Burning	Other - Burning Related		43.9552	-124.101	POINT (-124.10091 43.9552)	County	18S	12W	35	SWSW	Maple Ln. and Glenada Rd.	Lane	SL2	Reg Use Closure	Does Not Apply - Eastern OR	2003-07-05 13:00:00	2003-07-05 13:15:00	2003-07-05 13:15:00	2003-07-05 14:05:00	2003-07-06 10:57:00	2003-08-26 12:39:00	78	781	10
72832	STAT	2005	EOA	Northeast Oregon	Baker	05-972024-06	Beaver Dam	A	0.25	0.25	Lightning	Lightning	Lightning	Lightning		44.58	-118.083	POINT (-118.08333 44.58)	Other Private	11S	38E	29	NENW	10 miles NE of Unity	Baker	NE3	Reg Use Closure	Does Not Apply - Eastern OR	2005-08-06 14:22:00	2005-08-07 12:30:00	2005-08-07 12:30:00	2005-08-08 14:00:00	2005-08-21 18:28:00	2005-09-15 14:16:00	97	972	24
62052	STAT	2001	NOA	North Cascade	Molalla	01-581030-02	Engstrom Fire	B	4	0.01	Human	Ruralist-Non-Paying	Equipment Use	Electric Fence		45.1775	-122.386	POINT (-122.38628 45.17755)	Rural Residential	04S	03E	36	NESW	12 mi E of Molalla	Clackamas	CM1	Reg Use Closure	Lvl 1 Fire Season Only	2001-08-26 14:00:00	2001-08-26 14:05:00	2001-08-26 14:05:00	2001-08-26 14:20:00	2001-08-26 17:46:00	2004-08-30 15:32:00	58	581	30
71948	STAT	2005	SOA	Douglas - DFPA	DFPA South	05-732011-06	Chadwick Canyon	B	1.3	1.3	Human	Public Utility	Miscellaneous	Other - Miscellaneous Related		42.9893	-123.344	POINT (-123.3435 42.98933)	Industrial	30S	05W	6	NWSW	Tri-City	Douglas	DG2	Closed Fire Season Lvl 1	Lvl 1 Fire Season Only	2005-07-08 12:10:00	2005-07-08 12:17:00	2005-07-08 12:17:00	2005-07-08 16:27:00	2005-07-11 10:12:00	2005-08-01 16:27:00	73	732	11
60484	STAT	2001	SOA	Douglas - DFPA	DFPA North	01-731056-01	Deady	A	0.1	0.1	Human	Rancher-Farmer	Equipment Use	Sparks from Farm Machinery		43.3504	-123.318	POINT (-123.31816 43.3504)	Other Private	25S	05W	32	NESW	Sutherlin	Douglas	DG1	Closed Fire Season Lvl 1	Lvl 1 Fire Season Only	2001-06-25 20:00:00	2001-06-25 20:04:00	2001-06-25 20:00:00	2001-06-25 20:20:00	2001-06-26 19:43:00	2001-09-04 10:16:00	73	731	56
75667	STAT	2006	EOA	Central Oregon	John Day	06-952036-07	High Springs Ridge	A	0.01	0.01	Lightning	Lightning	Lightning	Lightning		44.9067	-119.77	POINT (-119.77033 44.90667)	Other Private	08S	25E	5	NWNW	5 mi N Spray	Wheeler	EC1	Reg Use Closure	Does Not Apply - Eastern OR	2006-08-07 20:00:00	2006-08-08 07:42:00	2006-08-08 07:42:00	2006-08-08 13:00:00	2006-08-13 08:55:00	2006-12-07 07:54:00	95	952	36
78296	STAT	2007	SOA	Western Lane	Veneta	07-781019-08	Bee Hill	B	3	3	Human	Motorist	Equipment Use	Carbon Sparks from Vehicle		43.9394	-123.209	POINT (-123.20917 43.93944)	Small Woodlands	19S	04W	6	SESE	84200 Lorane Hwy	Lane	WT1	Reg Use Closure	Lvl 1 Fire Season Only	2007-07-21 11:38:00	2007-07-21 11:48:00	2007-07-21 11:39:00	2007-07-21 12:21:00	2007-07-23	2007-10-23 10:30:00	78	781	19
57801	STAT	2000	SOA	Southwest Oregon	Grants Pass	00-712282-00	GRAYS CREEK	A	0.01	0.01	Human	Ruralist-Paying	Debris Burning	Other - Burning Related		42.323	-123.315	POINT (-123.31509 42.32296)	Rural Residential	37S	05W	29	NWSE	2 S MURPHY	Josephine	SW3	Closed Fire Season Lvl 1	Lvl 1 Fire Season Only	2000-06-30 10:15:00	2000-06-30 10:25:00	2000-06-30 10:20:00	2000-06-30 11:56:00	2000-06-30 13:16:00	2000-07-04 16:15:00	71	712	282
70281	STAT	2004	SOA	Western Lane	Veneta	04-781019-05	Hall Road #1	B	2.5	2.5	Human	Rancher-Farmer	Equipment Use	Sparks from Farm Machinery		44.178	-123.333	POINT (-123.33331 44.17796)	Rural Residential	16S	05W	18	NESE	92809 Gent Road	Lane	WT1	Reg Use Closure	Lvl 2 Limited Shutdown	2004-07-28 14:40:00	2004-07-28 14:47:00	2004-07-28 14:41:00	2004-07-28 16:00:00	2004-07-28 17:24:00	2004-08-16 11:08:00	78	781	19
80150	STAT	2008	SOA	Southwest Oregon	Grants Pass	08-712344-08	Sky Way 900	A	0.1	0.1	Human	Ruralist-Paying	Debris Burning	Inadequate clearing		42.4083	-123.326	POINT (-123.32556 42.40833)	Rural Residential	36S	05W	29	NWSW	2 S Grants Pass	Josephine	SW3	Outside Closed Fire Season	Outside Closed Fire Season	2008-06-13 11:00:00	2008-06-13 12:30:00	2008-06-13 12:30:00	2008-06-13 14:08:00	2008-06-13	2008-06-19 11:37:00	71	712	344
84569	STAT	2009	SOA	Southwest Oregon	Medford	09-711042-10	Boaz Mt. #2	B	2	2	Lightning	Lightning	Lightning	Lightning		42.1331	-123.045	POINT (-123.04528 42.13306)	BLM	39S	03W	34	NESW	Boaz Mountain	Jackson	SW2	Reg Use Closure	Lvl 3 Restricted Shutdown	2009-08-01 18:33:00	2009-08-02 00:30:00	2009-08-02 00:30:00	2009-08-02 12:00:00	2009-08-03	2009-08-07 17:58:00	71	711	42
63366	STAT	2002	SOA	Douglas - DFPA	DFPA South	02-732271-02	Buzz Mountain Lane	A	0.01	0.01	Human	Ruralist-Paying	Miscellaneous	Burning Building		43.1586	-123.535	POINT (-123.53484 43.15861)	Rural Residential	28S	07W	4	SESW	Tenmile	Douglas	DG2	Closed Fire Season Lvl 1	Lvl 1 Fire Season Only	2002-06-07 10:15:00	2002-06-07 10:27:00	2002-06-07 10:27:00	2002-06-07 11:15:00	2002-06-10 08:49:00	2004-09-15 14:55:00	73	732	271
62217	STAT	2001	SOA	Southwest Oregon	Grants Pass	01-712176-02	REDWOOD HWY. MP 37.5	A	0.01	0.01	Human	Motorist	Smoking	Discarded Cigarette/Tobacco		42.0657	-123.713	POINT (-123.71302 42.06568)	State	40S	09W	25	NENW	7 SW CAVE JUNCTION.	Josephine	SW3	Reg Use Closure	Lvl 3 Restricted Shutdown	2001-09-05 11:45:00	2001-09-05 11:53:00	2001-09-05 11:50:00	2001-09-05 12:18:00	2001-09-05 13:06:00	2001-09-11 11:36:00	71	712	176
70078	STAT	2004	SOA	Southwest Oregon	Grants Pass	04-712056-05	I-5 MP 76	A	0.1	0.1	Human	Motorist	Equipment Use	Carbon Sparks from Vehicle		42.6864	-123.399	POINT (-123.39866 42.68643)	State	33S	06W	22	NESW	4 S Glendale	Josephine	SW3	Reg Use Closure	Lvl 2 Limited Shutdown	2004-07-20 11:30:00	2004-07-20 11:38:00	2004-07-20 11:38:00	2004-07-20 13:15:00	2004-07-20 13:53:00	2005-09-20 14:42:00	71	712	56
59807	STAT	2000	NOA	North Cascade	Molalla	00-581078-01	Gard Rd Five	B	1	1	Human	Ruralist-Paying	Debris Burning	Inadequate Resources to Control		45.2356	-122.485	POINT (-122.48452 45.23563)	Rural Residential	04S	03E	7	NWSE	4 mi SE Beavercreek	Douglas	cm1	Reg Use Closure	Lvl 1 Fire Season Only	2000-10-06 08:00:00	2000-10-06 10:20:00	2000-10-06 10:15:00	2000-10-06 11:15:00	2000-10-06 14:26:00	2000-10-31 14:54:00	58	581	78
131239	STAT	2022	EOA	Walker Range - WRFPA	Crescent	22-991220-23	Hay Fire	A		0.2	Human		Miscellaneous			43.5936	-121.494	POINT (-121.49422 43.59358)	Other Public	23S	10E	11	NWSE	Hwy 31	Klamath	WC2				2022-08-16 18:56:00			2022-08-18	2022-08-18 09:11:00	99	991	220
75590	STAT	2006	SOA	Southwest Oregon	Medford	06-711076-07	Holton	A	0.01	0.01	Human	Ruralist-Paying	Equipment Use	Carbon Sparks from Vehicle		42.2155	-122.805	POINT (-122.80533 42.2155)	Rural Residential	38S	01W	34	SWSE	2mi SW of Talent	Jackson	SW2	Reg Use Closure	Lvl 2 Limited Shutdown	2006-08-10 14:00:00	2006-08-10 15:04:00	2006-08-10 15:04:00	2006-08-10 15:16:00	2006-08-10 18:45:00	2006-08-24 15:46:00	71	711	76
76306	STAT	2006	NOA	Forest Grove	Forest Grove	06-531054-07	UPPER KUTCH VAN FIRE	A	0.1	0.1	Human	Hunter	Equipment Use	Burning Vehicle or Equipment		45.34	-123.39	POINT (-123.38967 45.34)	Industrial	03S	06W	2	NESW	03S 06W 02 NESW	Yamhill	NW3	Reg Use Closure	Lvl 2 Limited Shutdown	2006-09-07 15:45:00	2006-09-07 15:59:00	2006-09-07 15:58:00	2006-09-07 17:19:00	2006-09-07 18:47:00	2007-02-21 14:31:00	53	531	54
63570	STAT	2002	SOA	South Cascade	Eastern Lane	02-771087-02	GOODPASTURE	A	0.01	0.01	Human	Ruralist-Paying	Equipment Use	Other -Equipment Use Related (ie. road const., other i.c.e.)		44.1365	-122.563	POINT (-122.56288 44.13654)	Rural Residential	16S	02E	34	SWNW	GOODPASTURE	Lane	EL1	Outside Closed Fire Season	Outside Closed Fire Season	2002-06-11 11:00:00	2002-06-11 12:15:00	2002-06-11 12:00:00	2002-06-11 14:30:00	2002-06-27 11:17:00	2004-09-12 15:28:00	77	771	87
62143	STAT	2001	EOA	Central Oregon	John Day	01-952075-02	Snowshoe Point	A	0.01	0.01	Human	Timber Harvest Worker	Debris Burning	Industrial- Slash-Holdover Prev. Burn(>90 days after ign.)		44.5215	-120.329	POINT (-120.32905 44.52151)	Other Private	12S	20E	16	SESE	8 miles SW Mitchell	Wheeler	EC2	Reg Use Closure	Does Not Apply - Eastern OR	2001-08-31 11:00:00	2001-08-31 12:03:00	2001-08-31 12:03:00	2001-08-31 15:01:00	2001-08-31 17:27:00	2001-12-28 13:22:00	95	952	75
60495	STAT	2001	SOA	Southwest Oregon	Medford	01-711148-01	12th Street	B	0.5	0.5	Human	Other-Public	Juveniles	Using Fireworks (Juveniles 12 years and under)		42.4309	-122.922	POINT (-122.92226 42.43091)	Small Woodlands	36S	02W	22	NWNE	10 mi nw of Medford	Jackson	SW1	Reg Use Closure	Lvl 1 Fire Season Only	2001-06-27 15:25:00	2001-06-27 15:27:00	2001-06-27 15:26:00	2001-06-27 16:15:00	2001-06-27 16:58:00	2001-07-27 12:28:00	71	711	148
83558	STAT	2009	SOA	Southwest Oregon	Medford	09-711188-09	Hwy 234	B	0.5	0.5	Human	Ruralist-Paying	Debris Burning	Inadequate clearing		42.5272	-122.819	POINT (-122.81917 42.52722)	Rural Residential	35S	01W	16	NESE		Jackson	SW1	Outside Closed Fire Season	Outside Closed Fire Season	2009-06-01 14:50:00	2009-06-01 14:57:00	2009-06-01 14:55:00	2009-06-01 15:15:00	2009-06-04	2009-06-04 08:47:00	71	711	188
83619	STAT	2009	SOA	Southwest Oregon	Grants Pass	09-712416-09	#7 Gulch	A	0.01	0.01	Lightning	Lightning	Lightning	Lightning	Lightning	42.0831	-123.478	POINT (-123.47806 42.08306)	Industrial	40S	07W	13	SESW	26 mi S of Grants Pass	Josephine	SW3	Outside Closed Fire Season	Outside Closed Fire Season	2009-06-02 16:00:00	2009-06-03 12:49:00	2009-06-03 11:00:00	2009-06-03 17:00:00	2009-06-08	2009-06-16 16:30:00	71	712	416
60309	STAT	2001	SOA	Southwest Oregon	Medford	01-711129-01	Griffin Lane #2	A	0.01	0.01	Human	Motorist	Arson	Caused due to Emotional Dysfunction/Distress		42.26	-122.922	POINT (-122.92177 42.26004)	Rural Residential	38S	02W	15	SWSE	6 mi w. of Talent	Jackson	SW3	Outside Closed Fire Season	Outside Closed Fire Season	2001-05-07 16:32:00	2001-05-07 16:35:00	2001-05-07 16:34:00	2001-05-07 16:37:00	2001-06-11 08:44:00	2004-08-30 16:09:00	71	711	129
65301	STAT	2002	NOA	Forest Grove	Columbia City	02-532051-03	Ilmari Road #1	B	1	1	Human	Other-Landowner Related	Juveniles	Playing With Fire (Juveniles 12 years and under)		46.1478	-123.155	POINT (-123.15509 46.14775)	Rural Residential	08N	04W	26	NWSW	4 Miles NE of Clatskanie	Columbia	NW3	Reg Use Closure	Lvl 2 Limited Shutdown	2002-09-11 16:00:00	2002-09-11 16:35:00	2002-09-11 16:20:00	2002-09-11 19:30:00	2002-09-11 18:18:00	2002-10-11 07:56:00	53	532	51
63830	STAT	2002	NOA	West Oregon	Philomath	02-551004-03	Plunkett Creek	B	0.4	0.4	Human	Other-Public	Smoking	Smoker Dropped Burning Match		44.6267	-123.427	POINT (-123.42726 44.62668)	Small Woodlands	11S	06W	9	NESW	Kings Valley	Benton	WO1	Closed Fire Season Lvl 1	Lvl 1 Fire Season Only	2002-07-10 18:00:00	2002-07-10 18:16:00	2002-07-10 18:15:00	2002-07-10 19:02:00	2002-07-11 09:39:00	2002-09-21 09:43:00	55	551	4
77862	STAT	2007	SOA	Southwest Oregon	Medford	07-711045-08	Sterling	A	0.1	0.1	Lightning	Lightning	Lightning	Lightning		42.2344	-122.968	POINT (-122.96833 42.23444)	Other Private	38S	02W	29	NESW	5 Miles S of Jacksonville	Jackson	SW2	Reg Use Closure	Lvl 1 Fire Season Only	2007-07-10 22:00:00	2007-07-11 06:56:00	2007-07-11 06:56:00	2007-07-11 23:28:00	2007-07-12	2007-08-17 14:15:00	71	711	45
69219	STAT	2004	NOA	Tillamook	Tillamook	04-511063-04	WALKIN' DOG	A	0.01	0.01	Human	Recreationist	Recreation	Warming Fire Not Extinguished		45.5133	-123.958	POINT (-123.95833 45.51333)	State	01S	10W	6	NWSW	5 MI NW TILLAMOOK	Tillamook	NW1	Outside Closed Fire Season	Outside Closed Fire Season	2004-04-10 20:30:00	2004-04-11 10:30:00	2004-04-11 10:30:00	2004-04-11 11:30:00	2004-04-13 15:48:00	2004-07-14 10:26:00	51	511	63
64894	STAT	2002	EOA	Central Oregon	John Day	02-952036-03	Baldy	A	0.01	0.01	Lightning	Lightning	Lightning	Lightning		44.6541	-119.972	POINT (-119.97187 44.65406)	Other Private	10S	23E	33	SESW	9 miles NE of Mitchell	Wheeler	EC2	Reg Use Closure	Does Not Apply - Eastern OR	2002-08-23 22:00:00	2002-08-24 11:30:00	2002-08-24 11:30:00	2002-08-24 17:00:00	2002-08-24 19:08:00	2003-02-24 16:44:00	95	952	36
66793	STAT	2003	SOA	Western Lane	Veneta	03-781021-04	Hideaway Hills Fire	A	0.25	0.25	Human	Motorist	Miscellaneous	Other - Miscellaneous Related		43.9728	-123.045	POINT (-123.04493 43.97284)	Rural Residential	18S	03W	27	NWSW	3 miles N of Creswell	Lane	WT1	Reg Use Closure	Lvl 2 Limited Shutdown	2003-07-10 20:00:00	2003-07-10 20:31:00	2003-07-10 20:30:00	2003-07-10 20:40:00	2003-07-11 11:29:00	2004-09-13 11:15:00	78	781	21
67126	STAT	2003	EOA	Klamath-Lake	Klamath	03-981041-04	TOO TREE	A	0.1	0.1	Lightning	Lightning	Lightning	Lightning		42.4766	-121.362	POINT (-121.36179 42.47664)	Other Private	36S	11E	1	NESW	TABLELANDS	Klamath	KF1	Reg Use Closure	Does Not Apply - Eastern OR	2003-07-23 20:00:00	2003-07-23 21:28:00	2003-07-23 21:25:00	2003-07-23 23:40:00	2003-07-25 12:36:00	2003-08-06 08:54:00	98	981	41
82521	STAT	2008	EOA	Central Oregon	Sisters	08-955110-09	S Dakota Fire	A	0.1	0.1	Human	Motorist	Equipment Use	Carbon Sparks from Vehicle	Sparks/flames witnessed from exhuast pipe	44.2717	-121.513	POINT (-121.51306 44.27167)	State	15S	10E	14	SWNW	2 mi SE of Sisters	Deschutes	WC2	Reg Use Closure	Does Not Apply - Eastern OR	2008-09-04 18:56:00	2008-09-04 19:01:00	2008-09-04 19:01:00	2008-09-04 19:30:00	2008-09-07	2008-10-15 10:30:00	95	955	110
63394	STAT	2002	EOA	Klamath-Lake	Lakeview	02-982117-02	Kylie Rock #113	A	0.01	0.01	Human	Timber Harvest Worker	Equipment Use	Burning Vehicle or Equipment		42.3934	-120.849	POINT (-120.8492 42.39344)	Industrial	37S	16E	5	SWNE	Owen Butte, 10 mi E Bly	Klamath	KF2	Closed Fire Season Lvl 1	Does Not Apply - Eastern OR	2002-06-12 13:40:00	2002-06-12 13:45:00	2002-06-12 13:41:00	2002-06-12 15:10:00	2002-06-13 18:24:00	2003-01-07 09:34:00	98	982	117
82299	STAT	2008	EOA	Central Oregon	Prineville	08-951104-09	P SMC-Grubb #2	A	0.1	0.1	Lightning	Lightning	Lightning	Lightning	Lightning struck pine	44.3186	-120.537	POINT (-120.53667 44.31861)	Small Woodlands	14S	18E	26	SESW	15 mi E of Prineville	Crook	WC1	Reg Use Closure	Does Not Apply - Eastern OR	2008-08-07 08:00:00	2008-08-08 08:54:00	2008-08-08 08:54:00	2008-08-08 10:45:00	2008-08-28	2008-12-03 10:51:00	95	951	104
59613	STAT	2000	EOA	Northeast Oregon	La Grande	00-971039-01	Dry Melon	C	100	25	Human	Other Forest Mgt. Worker	Debris Burning	Industrial- Slash-Other Slash Disposal After Burn		45.2087	-118.282	POINT (-118.2825 45.20872)	USFS	04S	36E	22	NENE	10 mi SW La Grande	Union	NE3	Closed Fire Season Lvl 1	Does Not Apply - Eastern OR	2000-09-26 11:50:00	2000-09-27 11:30:00	2000-09-27 11:30:00	2000-09-28 17:00:00	2000-09-23 11:00:00	2000-12-19 14:13:00	97	971	39
68806	STAT	2003	SOA	Douglas - DFPA	DFPA South	03-732137-04	I-5 MP 107	A	0.1	0.1	Human	Recreationist	Recreation	Fireworks		43.0181	-123.303	POINT (-123.30287 43.0181)	State	29S	05W	28	NWSW	I-5 exit 108	Douglas	DG2	Reg Use Closure	Lvl 1 Fire Season Only	2003-09-30 17:40:00	2003-09-30 17:44:00	2003-09-30 17:40:00	2003-09-30 18:22:00	2003-10-03 08:29:00	2005-02-14 11:05:00	73	732	137
73731	STAT	2005	SOA	Coos - CFPA	Coos Bay	05-721041-06	Luchsinger Creek	B	7	7	Human	Other-Landowner Related	Debris Burning	Industrial- Slash-Improper Ignition Sequence		43.6145	-123.711	POINT (-123.71083 43.6145)	Industrial	22S	09W	36	SWNE	20 E Reedsport	Douglas	CS2	Closed Fire Season Lvl 1	Lvl 1 Fire Season Only	2005-10-14 11:00:00	2005-10-14 16:30:00	2005-10-14 14:00:00	2005-10-17 10:00:00	2005-10-15 13:16:00	2005-11-16 09:51:00	72	721	41
68188	STAT	2003	EOA	Klamath-Lake	Klamath	03-981079-04	JUNIPER	A	0.01	0.01	Lightning	Lightning	Lightning	Lightning		42.1827	-121.951	POINT (-121.95122 42.18267)	Industrial	39S	07E	13	NWNW	INDIAN SPRINGS RIDGE	Klamath	KF1	Reg Use Closure	Does Not Apply - Eastern OR	2003-08-22 12:00:00	2003-08-22 13:41:00	2003-08-22 13:30:00	2003-08-22 19:10:00	2003-08-31 16:04:00	2003-09-11 15:43:00	98	981	79
80996	STAT	2008	EOA	Klamath-Lake	Klamath	08-981054-09	ROCK	A	0.25	0.25	Lightning	Lightning	Lightning	Lightning		42.335	-121.537	POINT (-121.53667 42.335)	Industrial	37S	11.5E	28	SENW	BUCKHORN SPRING	Klamath	KF1	Reg Use Closure	Does Not Apply - Eastern OR	2008-07-22 15:21:00	2008-07-24 15:21:00	2008-07-24 15:21:00	2008-07-24 16:03:00	2008-07-25	2008-07-25 09:10:00	98	981	54
83501	STAT	2009	EOA	Central Oregon	Sisters	09-955137-09	Remuda	A	0.1	0.1	Human	Ruralist-Paying	Debris Burning	Inadequate Resources to Control		44.2681	-121.586	POINT (-121.58611 44.26806)	Rural Residential	15S	10E	18	NESW	2 mi SW of Sisters	Deschutes	WC2	Outside Closed Fire Season	Does Not Apply - Eastern OR	2009-05-25 15:20:00	2009-05-25 15:29:00	2009-05-25 15:25:00	2009-05-25 18:24:00	2009-05-26	2009-08-15 15:50:00	95	955	137
63186	STAT	2002	NOA	West Oregon	Dallas	02-552018-02	Pumpkinseed	B	3.5	3.5	Human	Ruralist-Paying	Equipment Use	Heat from Vehicle Manifold or Exhaust		45.1746	-123.543	POINT (-123.5425 45.17464)	Other Public	04S	07W	34	SWSW	Pumpkinseed/Gilbert Creek	Yamhill	WO1	Outside Closed Fire Season	Outside Closed Fire Season	2002-03-02 13:30:00	2002-03-02 15:23:00	2002-03-02 13:40:00	2002-03-02 18:30:00	2002-03-04 08:20:00	2002-09-02 14:04:00	55	552	18
83837	STAT	2009	SOA	Western Lane	Veneta	09-781097-09	Lorane Patches	A	0.25	0.25	Human	Motorist	Equipment Use	Heat from Vehicle Manifold or Exhaust	The cause of this fire was from a passing motorist's exhaust	43.9847	-123.179	POINT (-123.17889 43.98472)	Rural Residential	18S	04W	21	SESW	1 Mi. S.Bailey Hill/Spence	Lane	WT1	Outside Closed Fire Season	Lvl 1 Fire Season Only	2009-06-28 14:02:00	2009-06-28 14:06:00	2009-06-28 14:04:00	2009-06-28 14:13:00	2009-06-28 16:52:00	2009-07-09 13:56:00	78	781	97
59274	STAT	2000	NOA	West Oregon	Toledo	00-553015-01	Bear Creek	A	0.1	0.1	Human	Motorist	Smoking	Discarded Cigarette/Tobacco		44.971	-123.879	POINT (-123.87896 44.97097)	Small Woodlands	07S	10W	14	NENW	4.5 Mile Marker Bear Ck Rd	Lincoln	SL1	Reg Use Closure	Lvl 2 Limited Shutdown	2000-08-28 16:40:00	2000-08-28 16:50:00	2000-08-28 16:48:00	2000-08-28 17:00:00	2000-08-28 17:12:00	2000-09-13 13:59:00	55	553	15
64581	STAT	2002	NOA	West Oregon	Dallas	02-552004-03	Tindle Creek	A	0.01	0.01	Human	Timber Harvest Worker	Debris Burning	Industrial- Slash-Failure to Adequately Mop Up		45.1231	-123.535	POINT (-123.53494 45.12309)	Industrial	05S	07W	22	SE	Tindle Creek	Yamhill	WO1	Reg Use Closure	Lvl 1 Fire Season Only	2002-07-20 12:00:00	2002-07-20 13:30:00	2002-07-20 13:30:00	2002-07-20 15:00:00	2002-08-06 16:51:00	2002-08-11 11:38:00	55	552	4
81894	STAT	2008	SOA	Southwest Oregon	Medford	08-711067-09	Osborne Lake	A	0.1	0.1	Lightning	Lightning	Lightning	Lightning		42.41	-122.659	POINT (-122.65889 42.41)	Rural Residential	36S	01E	25	NWSW		Jackson	SW1	Reg Use Closure	Lvl 3 Restricted Shutdown	2008-08-17 17:00:00	2008-08-17 17:45:00	2008-08-17 17:45:00	2008-08-17 20:24:00	2008-08-18	2008-08-19 14:05:00	71	711	67
63572	STAT	2002	EOA	Central Oregon	Prineville	02-951025-02	HORSE HEAVEN #2	A	0.1	0.1	Lightning	Lightning	Lightning	Lightning		44.2265	-120.424	POINT (-120.42367 44.22654)	Small Woodlands	15S	19E	35	SWNW	22 MILES S.E. PRINEVILLE	Crook	wc1	Closed Fire Season Lvl 1	Does Not Apply - Eastern OR	2002-06-26 18:40:00	2002-06-26 18:46:00	2002-06-26 18:43:00	2002-06-26 21:46:00	2002-06-27 14:21:00	2002-08-22 09:58:00	95	951	25
62417	STAT	2001	EOA	Klamath-Lake	Klamath	01-981148-02	MULE DEER	B	2	2	Lightning	Lightning	Lightning	Lightning		42.5246	-121.489	POINT (-121.48855 42.52462)	Rural Residential	35S	10E	23	SENE	KLAMATH FOREST ESTATES	Klamath	KF1	Reg Use Closure	Does Not Apply - Eastern OR	2001-09-14 02:00:00	2001-09-15 15:33:00	2001-09-15 15:30:00	2001-09-15 20:23:00	2001-09-16 09:59:00	2001-10-26 10:29:00	98	981	148
69665	STAT	2004	SOA	Southwest Oregon	Grants Pass	04-712013-05	4570 Redwood Avenue	A	0.1	0.1	Human	Recreationist	Recreation	Fireworks		42.4315	-123.389	POINT (-123.3892 42.43148)	Rural Residential	36S	06W	22	NENE	5 W of Grants Pass	Josephine	SW3	Closed Fire Season Lvl 1	Lvl 1 Fire Season Only	2004-07-04 22:02:00	2004-07-04 22:04:00	2004-07-04 22:02:00	2004-07-04 22:19:00	2004-07-05 08:34:00	2005-09-20 14:40:00	71	712	13
72575	STAT	2005	NOA	North Cascade	Molalla	05-581024-06	Mill Grass Fire	B	0.5	0.5	Human	Other-Landowner Related	Debris Burning	Unattended		45.2127	-122.551	POINT (-122.55116 45.21266)	Other Private	04S	02E	22	SENW	4 mi. N of Molalla	Clackamas	CM1	Reg Use Closure	Lvl 3 Restricted Shutdown	2005-08-10 15:20:00	2005-08-10 15:30:00	2005-08-10 15:28:00	2005-08-10 15:48:00	2005-08-10 17:06:00	2005-09-09 12:06:00	58	581	24
60579	STAT	2001	EOA	Klamath-Lake	Lakeview	01-982005-02	Bear Butte #142	C	24	24	Human	Other-Public	Recreation	Other - Recreationist Related		43.0993	-121.416	POINT (-121.41584 43.09933)	Industrial	28S	11E	33	NWSE	21 miles W of Silver Lake	Lake	KF1	Reg Use Closure	Does Not Apply - Eastern OR	2001-07-04 15:30:00	2001-07-04 16:01:00	2001-07-04 16:01:00	2001-07-04 22:25:00	2001-07-04 21:08:00	2001-09-11 16:14:00	98	982	5
61187	STAT	2001	SOA	Coos - CFPA	Gold Beach	01-723010-02	Coquille Point	A	0.01	0.01	Human	Recreationist	Recreation	Campfire Not Extinguished		43.1111	-124.431	POINT (-124.43117 43.11111)	State	28S	15W	25	SWSW	1 W Bandon	Coos	CS1	Closed Fire Season Lvl 1	Lvl 1 Fire Season Only	2001-07-18 09:00:00	2001-07-18 09:10:00	2001-07-18 09:10:00	2001-07-18 10:30:00	2001-07-18 12:24:00	2001-08-02 13:43:00	72	723	10
79569	STAT	2007	NOA	North Cascade	Santiam	07-582056-08	FINLAY SHED	A	0.25	0.25	Human	Ruralist-Paying	Debris Burning	Burning Prohibited Material (rubber, plastic, etc.See Manual	The fire started on it's own, can't prove LO lit the debris	44.9681	-122.801	POINT (-122.80086 44.96808)	Rural Residential	07S	01W	15	NENW	5 M SE SILVERTON	Marion	CM1	Reg Use Closure	Lvl 2 Limited Shutdown	2007-09-14 14:45:00	2007-09-14 15:00:00	2007-09-14 14:55:00	2007-09-14 15:15:00	2007-09-14	2007-10-11 16:05:00	58	582	56
69394	STAT	2004	SOA	Southwest Oregon	Grants Pass	04-712444-04	Redwood Hwy. MP 28	A	0.01	0.01	Human	Other-Public	Smoking	Other - Smoker Related		42.1749	-123.649	POINT (-123.64903 42.17494)	Rural Residential	39S	08W	16	NWSE	1 N Cave Junction	Josephine	SW3	Closed Fire Season Lvl 1	Lvl 1 Fire Season Only	2004-06-15 19:00:00	2004-06-15 19:47:00	2004-06-15 19:46:00	2004-06-15 21:00:00	2004-06-16 10:47:00	2004-06-18 10:30:00	71	712	444
62494	STAT	2001	EOA	Northeast Oregon	Wallowa	01-974044-02	Gunderson Crk. Snag	A	0.01	0.01	Lightning	Lightning	Lightning	Lightning		45.5393	-117.699	POINT (-117.69887 45.53931)	Industrial	01N	41E	28	SENW	Minam Canyon	Wallowa	NE2	Reg Use Closure	Does Not Apply - Eastern OR	2001-09-15 15:00:00	2001-09-16 16:44:00	2001-09-16 16:44:00	2001-09-17 02:07:00	2001-09-17 11:22:00	2001-12-03 09:05:00	97	974	44
70811	STAT	2004	EOA	Central Oregon	Prineville	04-951031-05	Border Fire	A	0.01	0.01	Lightning	Lightning	Lightning	Lightning		44.4241	-120.839	POINT (-120.83918 44.42411)	BLM	13S	16E	20	NESW	10.5 mi. N of Prineville	Crook	wc1	Reg Use Closure	Does Not Apply - Eastern OR	2004-08-15 21:00:00	2004-08-16 18:00:00	2004-08-16 16:14:00	2004-08-17 14:30:00	2004-08-17 12:23:00	2004-10-06 16:52:00	95	951	31
77631	STAT	2007	SOA	Coos - CFPA	Bridge	07-722004-08	Rhoda Creek	A	0.01	0.01	Human	Ruralist-Paying	Debris Burning	Inadequate Mop Up		43.0248	-124.125	POINT (-124.12483 43.02478)	Other Private	29S	12W	28	SESE	2 MILES SOUTH OF MYRTLE POINT	Coos	CS1	Closed Fire Season Lvl 1	Lvl 1 Fire Season Only	2007-07-04 13:45:00	2007-07-04 14:05:00	2007-07-04 14:00:00	2007-07-04 14:24:00	2007-07-04	2007-07-18 15:34:00	72	722	4
84567	STAT	2009	SOA	Southwest Oregon	Medford	09-711054-10	Brush Mtn.	B	1	1	Lightning	Lightning	Lightning	Lightning		42.2647	-122.565	POINT (-122.56472 42.26472)	Other Private	38S	02E	15	NESE	Ice House Canyon	Jackson	SW1	Reg Use Closure	Lvl 3 Restricted Shutdown	2009-08-01 18:33:00	2009-08-02 15:58:00	2009-08-02 15:54:00	2009-08-02 20:38:00	2009-08-03	2009-08-11 15:01:00	71	711	54
77294	STAT	2007	SOA	Southwest Oregon	Medford	07-711171-07	Conde Creek	A	0.01	0.01	Human	Recreationist	Recreation	Warming Fire Unattended		42.3466	-122.508	POINT (-122.50822 42.34661)	BLM	37S	03E	18	SWSE	14 S of Butte Falls	Jackson	SW2	Outside Closed Fire Season	Outside Closed Fire Season	2007-06-02 14:17:00	2007-06-02 14:17:00	2007-06-02 14:17:00	2007-06-02 14:53:00	2007-06-04 10:26:00	2007-10-15 13:16:00	71	711	171
76182	STAT	2006	NOA	North Cascade	Molalla	06-581117-07	S. HWY 211	A	0.02	0.02	Human	Other-Landowner Related	Debris Burning	Failure to Follow Permit Instruction		45.15	-122.5	POINT (-122.5 45.15)	Other Private	05S	02E	1	NWSE	1 M E MEADOWBROOK	Clackamas	CM1	Reg Use Closure	Lvl 3 Restricted Shutdown	2006-09-02 14:55:00	2006-09-02 14:59:00	2006-09-02 14:58:00	2006-09-02 15:01:00	2006-09-02 18:59:00	2006-11-18 18:34:00	58	581	117
87447	STAT	2010	SOA	Southwest Oregon	Grants Pass	10-712186-11	Stiehl Lane	A	0.01	0.01	Human	Motorist	Equipment Use	Burning Vehicle or Equipment	Vehicle Fire	42.4428	-123.164	POINT (-123.16389 42.44278)	Rural Residential	36S	04W	15	SENW		Jackson	SW3	Reg Use Closure	Lvl 2 Limited Shutdown	2010-08-25 19:10:00	2010-08-25 19:11:00	2010-08-25 19:10:00	2010-08-30 19:07:00	2010-08-26	2010-08-31 13:50:00	71	712	186
74098	STAT	2006	EOA	Klamath-Lake	Klamath	06-981152-06	FIRST	A	0.1	0.1	Human	Ruralist-Paying	Debris Burning	Inadequate clearing		42.3107	-121.764	POINT (-121.7645 42.31067)	Rural Residential	37S	09E	33	SWNE	OLD FORT ROAD	Klamath	KF1	Outside Closed Fire Season	Does Not Apply - Eastern OR	2006-05-11 17:00:00	2006-05-11 18:04:00	2006-05-11 18:00:00	2006-05-11 19:00:00	2006-05-12 12:41:00	2006-06-12 10:00:00	98	981	152
71940	STAT	2005	SOA	Douglas - DFPA	DFPA North	05-731001-06	Cooper Creek	A	0.01	0.01	Human	Timber Harvest Worker	Debris Burning	Other - Burning Related		43.359	-123.243	POINT (-123.24266 43.359)	Industrial	25S	05W	26	NESE	Sutherlin	Douglas	DG1	Closed Fire Season Lvl 1	Lvl 1 Fire Season Only	2005-07-02 10:00:00	2005-07-02 23:30:00	2005-07-02 23:30:00	2005-07-03 02:30:00	2005-07-11 08:30:00	2005-08-15 16:56:00	73	731	1
61621	STAT	2001	SOA	South Cascade	Sweet Home	01-772041-02	McDowell Cr. Power Line	A	0.2	0.2	Human	Other Forest Mgt. Worker	Equipment Use	Powerlines - prior to 2017		44.4098	-122.572	POINT (-122.5723 44.40978)	Other Private	13S	02E	28	NW	3 Miles N. Sweet Home	Linn	LN1	Reg Use Closure	Lvl 2 Limited Shutdown	2001-08-09 15:50:00	2001-08-09 16:00:00	2001-08-09 15:55:00	2001-08-09 16:23:00	2001-08-10 08:25:00	2001-10-09 10:28:00	77	772	41
64142	STAT	2002	SOA	Douglas - DFPA	DFPA South	02-732340-03	School Hollow	B	0.75	0.75	Lightning	Lightning	Lightning	Lightning		43.0538	-123.191	POINT (-123.19104 43.0538)	BLM	29S	04W	17	NENE	Myrtle Creek	Douglas	DG2	Reg Use Closure	Lvl 2 Limited Shutdown	2002-07-12 22:11:00	2002-07-14 06:30:00	2002-07-14 06:30:00	2002-07-14 09:30:00	2002-07-21 07:45:00	2002-09-03 08:44:00	73	732	340
77425	STAT	2007	SOA	Douglas - DFPA	DFPA Central	07-733248-07	Flournoy Valley	A	0.01	0.01	Human	Motorist	Equipment Use	Carbon Sparks from Vehicle		43.1803	-123.553	POINT (-123.55333 43.18028)	County	27S	07W	32	SWNE	Lookingglass	Douglas	DG1	Closed Fire Season Lvl 1	Lvl 1 Fire Season Only	2007-06-17 11:45:00	2007-06-17 19:35:00	2007-06-17 12:00:00	2007-06-17 19:53:00	2007-06-21 16:45:00	2007-06-30 11:17:00	73	733	248
77682	STAT	2007	NOA	Forest Grove	Columbia City	07-532005-08	Dalton Lake	A	0.01	0.01	Human	Recreationist	Recreation	Fireworks	Fireworks	45.8789	-122.808	POINT (-122.80806 45.87889)	State	05N	01W	33	NENE	1 Mile South of Columbia City	Columbia	NW3	Closed Fire Season Lvl 1	Lvl 1 Fire Season Only	2007-07-05 20:45:00	2007-07-05 21:01:00	2007-07-05 21:00:00	2007-07-05 21:47:00	2007-07-06	2007-07-29 13:13:00	53	532	5
87266	STAT	2010	SOA	Southwest Oregon	Grants Pass	10-712143-11	Dixie Gulch	A	0.1	0.1	Lightning	Lightning	Lightning	Lightning	Dixie Gulch Complex (081710)	42.5625	-123.169	POINT (-123.16861 42.5625)	Small Woodlands	35S	04W	3	NWNW	9 Miles N of Rogue River	Jackson	SW3	Reg Use Closure	Lvl 2 Limited Shutdown	2010-08-17 17:50:00	2010-08-17 18:10:00	2010-08-17 18:10:00	2010-08-23 14:22:00	2010-08-18	2010-08-24 17:52:00	71	712	143
60973	STAT	2001	EOA	Klamath-Lake	Klamath	01-981061-02	NOT YET	A	0.01	0.01	Lightning	Lightning	Lightning	Lightning		42.8391	-121.259	POINT (-121.25916 42.83911)	Industrial	31S	12E	35	NWSE	ROUND BUTTE	Klamath	KF1	Reg Use Closure	Does Not Apply - Eastern OR	2001-07-11 18:00:00	2001-07-12 09:27:00	2001-07-12 09:26:00	2001-07-12 18:00:00	2001-07-14 11:14:00	2001-10-26 10:21:00	98	981	61
69263	STAT	2004	EOA	Central Oregon	Sisters	04-955069-04	Oxnard Rd.	A	0.02	0.02	Human	Ruralist-Paying	Debris Burning	Failure to Follow Permit Instruction		43.843	-121.469	POINT (-121.46877 43.84297)	Rural Residential	20S	10E	13	SENE	Anns Butte	Deschutes	wc2	Outside Closed Fire Season	Does Not Apply - Eastern OR	2004-05-01 10:00:00	2004-05-05 14:05:00	2004-05-05 14:00:00	2004-05-05 14:45:00	2004-05-10 11:04:00	2004-06-01 11:00:00	95	955	69
68956	STAT	2003	EOA	Central Oregon	John Day	03-952051-04	Willow Creek	A	0.01	0.01	Human	Ruralist-Paying	Debris Burning	Industrial- Slash-Other Slash Disposal Fires During Burn		45.1927	-119.323	POINT (-119.32328 45.19267)	Small Woodlands	04S	28E	27	SENW	16 miles SE Heppner	Morrow	EC1	Closed Fire Season Lvl 1	Does Not Apply - Eastern OR	2003-10-18 10:30:00	2003-10-18 11:30:00	2003-10-18 11:30:00	2003-10-18 11:30:00	2003-10-18 12:21:00	2003-12-29 14:00:00	95	952	51
70515	STAT	2004	EOA	Northeast Oregon	Wallowa	04-974020-05	Doc Barton	A	0.01	0.01	Lightning	Lightning	Lightning	Lightning		45.7413	-117.541	POINT (-117.54053 45.74128)	Industrial	03N	42E	14	NWSW	5 Miles North of Wallowa	Wallowa	NE2	Closed Fire Season Lvl 1	Lvl 1 Fire Season Only	2004-08-02 02:01:00	2004-08-04 16:05:00	2004-08-04 16:05:00	2004-08-04 17:22:00	2004-08-06 09:04:00	2004-08-27 15:40:00	97	974	20
79949	STAT	2007	EOA	Northeast Oregon	La Grande	07-971048-08	Hay Wire	C	27	27	Human	Recreationist	Recreation	Warming Fire Not Extinguished	Under investigation some info leading to gun fire	45.3489	-118.126	POINT (-118.12583 45.34889)	Small Woodlands	02S	37E	36	SWNE	4 miles NW of La Grande	Union	NE3	Outside Closed Fire Season	Does Not Apply - Eastern OR	2007-11-08 17:30:00	2007-11-08 18:18:00	2007-11-08 18:15:00	2007-11-08 22:30:00	2007-11-08	2007-12-07 10:26:00	97	971	48
77092	STAT	2007	SOA	Southwest Oregon	Grants Pass	07-712290-07	North Applegate Road 731	B	3.5	3.5	Human	Ruralist-Paying	Miscellaneous	Burning Building		42.3497	-123.32	POINT (-123.32028 42.34972)	Rural Residential	35S	05W	17	SESW	6 S of Grants Pass	Josephine	SW3	Outside Closed Fire Season	Outside Closed Fire Season	2007-03-18 15:00:00	2007-03-18 15:27:00	2007-03-18 15:26:00	2007-03-18 21:00:00	2007-03-19 09:11:00	2007-11-19 14:25:00	71	712	290
81558	STAT	2008	EOA	Central Oregon	Prineville	08-951069-09	P SMC-Allen Creek	A	0.01	0.01	Lightning	Lightning	Lightning	Lightning	lightning struck ponderosa	44.4417	-120.816	POINT (-120.81556 44.44167)	Small Woodlands	13S	16E	16	NESE	10 mi N of Prineville	Crook	WC1	Reg Use Closure	Does Not Apply - Eastern OR	2008-08-07 08:00:00	2008-08-07 12:00:00	2008-08-07 11:00:00	2008-08-07 13:00:00	2008-08-10	2008-08-28 11:10:00	95	951	69
74943	STAT	2006	SOA	Douglas - DFPA	DFPA Central	06-733045-07	NAVAJO RD.	B	1.01	1.01	Human	Other-Landowner Related	Debris Burning	Inadequate Mop Up		43.242	-123.359	POINT (-123.35883 43.242)	Other Private	27S	06W	1	NWSW	ROSEBURG	Douglas	DG1	Closed Fire Season Lvl 1	Lvl 1 Fire Season Only	2006-07-18 11:00:00	2006-07-18 11:16:00	2006-07-18 11:14:00	2006-07-18 14:30:00	2006-07-21 18:03:00	2006-09-29 07:32:00	73	733	45
67507	STAT	2003	SOA	Southwest Oregon	Medford	03-711074-04	Sugar Pine Flats	A	0.01	0.01	Lightning	Lightning	Lightning	Lightning		42.6016	-122.642	POINT (-122.64195 42.60163)	Industrial	34S	01E	24	SENE	Suger Pine Flat	Jackson	sw2	Reg Use Closure	Lvl 3 Restricted Shutdown	2003-08-03 14:00:00	2003-08-03 17:03:00	2003-08-03 14:00:00	2003-08-03 20:22:00	2003-08-04 11:27:00	2003-08-06 15:16:00	71	711	74
74643	STAT	2006	EOA	Northeast Oregon	Pendleton	06-973002-07	South Canyon	A	0.1	0.1	Lightning	Lightning	Lightning	Lightning		45.3745	-118.657	POINT (-118.65717 45.3745)	Small Woodlands	02S	33E	22	NESE	Westgate Canyon	Umatilla	NE1	Closed Fire Season Lvl 1	Does Not Apply - Eastern OR	2006-07-05 17:00:00	2006-07-05 17:49:00	2006-07-05 17:49:00	2006-07-05 22:30:00	2006-07-06 16:48:00	2006-12-15 08:21:00	97	973	2
87053	STAT	2010	SOA	Southwest Oregon	Grants Pass	10-712109-11	Rockydale	B	1.5	1.5	Human	Ruralist-Paying	Smoking	Discarded Cigarette/Tobacco		42.1572	-123.649	POINT (-123.64861 42.15722)	Municipal	39S	08W	21	SWSE	Mi S of Cave Junction	Josephine	SW3	Reg Use Closure	Lvl 2 Limited Shutdown	2010-08-09 14:45:00	2010-08-09 14:48:00	2010-08-09 14:48:00	2010-08-14 12:03:00	2010-08-09	2010-08-16 18:30:00	71	712	109
66837	STAT	2003	SOA	South Cascade	Sweet Home	03-772010-04	Yellow Bottom	A	0.01	0.01	Human	Recreationist	Recreation	Campfire Not Extinguished		44.5903	-122.373	POINT (-122.37282 44.59032)	BLM	11S	04E	19	SWSE	12 miles SE of Mill City	Linn	LN1	Reg Use Closure	Lvl 2 Limited Shutdown	2003-07-12 06:00:00	2003-07-12 14:47:00	2003-07-12 14:00:00	2003-07-12 15:32:00	2003-07-14 08:31:00	2003-08-13 11:17:00	77	772	10
60936	STAT	2001	EOA	Central Oregon	John Day	01-952030-02	Fopiano Ridge	B	8	8	Lightning	Lightning	Lightning	Lightning		44.6027	-119.957	POINT (-119.95705 44.60274)	Other Private	11S	23E	22	SWNW	10 Miles NE Mitchell	Wheeler	EC2	Reg Use Closure	Does Not Apply - Eastern OR	2001-07-12 10:00:00	2001-07-13 14:30:00	2001-07-13 14:15:00	2001-07-13 17:22:00	2001-07-13 19:26:00	2001-12-20 09:54:00	95	952	30
68128	STAT	2003	NOA	Tillamook	Tillamook	03-511043-04	POV	B	0.5	0	Human	Other-Public	Recreation	Malfunction of Camp Appliance Fuel (Lantern,etc)		45.4543	-123.878	POINT (-123.87764 45.4543)	Rural Residential	01S	10W	26	NESW	2 MI W TILLAMOOK	Tillamook	NW1	Reg Use Closure	Lvl 1 Fire Season Only	2003-08-28 12:00:00	2003-08-28 12:13:00	2003-08-28 12:00:00	2003-08-28 13:15:00	2003-08-28 13:21:00	2003-09-21 10:06:00	51	511	43
62497	STAT	2001	EOA	Northeast Oregon	Pendleton	01-973039-02	South Fork	B	1	1	Lightning	Lightning	Lightning	Lightning		45.1065	-119.031	POINT (-119.03134 45.10653)	Industrial	05S	30E	25	SWNE	Wilkins Creek	Umatilla	EC1	Reg Use Closure	Does Not Apply - Eastern OR	2001-09-17 12:00:00	2001-09-17 12:00:00	2001-09-17 12:00:00	2001-09-17 14:00:00	2001-09-17 13:03:00	2001-09-29 14:51:00	97	973	39
84819	STAT	2009	SOA	Douglas - DFPA	DFPA North	09-731087-10	I-5 MP 165	A	0.25	0.25	Human	Motorist	Equipment Use	Burning Vehicle or Equipment	Vehicle Fire	43.7408	-123.184	POINT (-123.18361 43.74083)	State	21S	04W	16	SWSW	Pass Creek	Douglas	DG1	Reg Use Closure	Lvl 2 Limited Shutdown	2009-08-10 02:22:00	2009-08-10 02:23:00	2009-08-10 02:22:00	2009-08-10 03:02:00	2009-08-10	2009-08-19 13:44:00	73	731	87
63659	STAT	2002	NOA	Forest Grove	Forest Grove	02-531001-03	TURNER CREEK HAY MACHINE	B	1	1	Human	Other Forest Mgt. Worker	Equipment Use	Burning Vehicle or Equipment		45.4033	-123.281	POINT (-123.28133 45.40332)	Other Private	02S	05W	15	NENE	02S 05W SEC15	Yamhill	NW3	Closed Fire Season Lvl 1	Lvl 1 Fire Season Only	2002-07-03 13:15:00	2002-07-03 13:30:00	2002-07-03 13:15:00	2002-07-03 13:50:00	2002-07-03 16:43:00	2002-09-05 17:37:00	53	531	1
76342	STAT	2006	NOA	North Cascade	Molalla	06-581126-07	S. OSWALT	A	0.25	0	Human	Ruralist-Non-Paying	Debris Burning	Inadequate Mop Up		45.15	-122.433	POINT (-122.43333 45.15)	Rural Residential	05S	03E	4	SWSE	1 MILE W. COLTON	Clackamas	CM1	Reg Use Closure	Lvl 3 Restricted Shutdown	2006-09-09 17:54:00	2006-09-09 17:54:00	2006-09-09 17:54:00	2006-09-09 18:13:00	2006-09-09 19:37:00	2007-05-03 08:52:00	58	581	126
69026	STAT	2003	SOA	Coos - CFPA	Bridge	03-722058-04	Plum Prairie #2	A	0.04	0	Human	Motorist	Equipment Use	Carbon Sparks from Vehicle		43.0153	-123.976	POINT (-123.97592 43.01531)	State	29S	11W	35	SENW	2 E Bridge	Coos	CS2	Closed Fire Season Lvl 1	Lvl 1 Fire Season Only	2003-10-26 12:10:00	2003-10-26 12:15:00	2003-10-26 12:15:00	2003-10-26 12:20:00	2003-10-26 17:29:00	2003-11-13 12:54:00	72	722	58
68978	STAT	2003	SOA	Western Lane	Veneta	03-781125-04	Horton Store #2	B	1	1	Human	Timber Harvest Worker	Debris Burning	Industrial- Slash-Failure to Adequately Patrol		44.2373	-123.522	POINT (-123.52249 44.23726)	BLM	15S	07W	27	SW	1.5 miles NW of Horton	Lane	WT1	Outside Closed Fire Season	Outside Closed Fire Season	2003-10-17 17:00:00	2003-10-18 12:00:00	2003-10-18 12:00:00	2003-10-21 15:00:00	2003-10-21 08:57:00	2004-09-08 14:39:00	78	781	125
57718	STAT	2000	SOA	Douglas - DFPA	DFPA South	00-732063-00	Tater Hill	C	18.35	18	Human	Recreationist	Recreation	Other - Recreationist Related		43.0681	-123.013	POINT (-123.0134 43.06814)	Industrial	29S	03W	12	NENW	East of Myrtle Creek	Douglas	DG2	Outside Closed Fire Season	Outside Closed Fire Season	2000-05-10 15:00:00	2000-06-25 13:00:00	2000-06-25 13:00:00	2000-06-25 15:00:00	2000-06-26 07:21:00	2000-07-18 13:16:00	73	732	63
69322	STAT	2004	SOA	Southwest Oregon	Grants Pass	04-712409-04	2549 Granite Hill	A	0.1	0.1	Human	Ruralist-Paying	Debris Burning	Inadequate clearing		42.5004	-123.325	POINT (-123.32511 42.50042)	Rural Residential	35S	05W	29	SWNW	4 N Grants Pass	Josephine	SW3	Outside Closed Fire Season	Outside Closed Fire Season	2004-05-31 12:50:00	2004-05-31 12:55:00	2004-05-31 12:52:00	2004-05-31 13:30:00	2004-06-01 20:39:00	2005-09-20 14:36:00	71	712	409
68174	STAT	2003	SOA	Southwest Oregon	Grants Pass	03-712181-04	212 BLUE WATER LN	A	0.01	0.01	Human	Ruralist-Paying	Debris Burning	Other - Burning Related		42.3414	-123.33	POINT (-123.33003 42.3414)	Rural Residential	37S	05W	19	SENE	7 SE GRANTS PASS	Josephine	SW3	Reg Use Closure	Lvl 3 Restricted Shutdown	2003-08-31 11:04:00	2003-08-31 11:08:00	2003-08-31 11:08:00	2003-08-31 12:27:00	2003-08-31 12:25:00	2003-09-04 08:46:00	71	712	181
62519	STAT	2001	SOA	Douglas - DFPA	DFPA South	01-732221-02	Benedict Road	B	0.5	0.5	Human	Ruralist-Paying	Miscellaneous	Burning Building		43.0851	-123.565	POINT (-123.56549 43.08508)	Rural Residential	29S	07W	6	NENE	Tenmile	Douglas	DG1	Reg Use Closure	Lvl 3 Restricted Shutdown	2001-09-17 19:25:00	2001-09-17 19:27:00	2001-09-17 19:26:00	2001-09-17 23:00:00	2001-09-18 08:48:00	2001-11-28 10:30:00	73	732	221
74330	STAT	2006	SOA	Southwest Oregon	Medford	06-711126-06	PP# C3023	A	0.01	0.01	Human	Public Utility	Equipment Use	Industrial- Electrical Wiring on Equipment		42.5802	-122.974	POINT (-122.9735 42.58017)	Rural Residential	34S	02W	29	SWSW	8 miles west of Shady Cove	Jackson	SW1	Closed Fire Season Lvl 1	Lvl 1 Fire Season Only	2006-06-15 05:00:00	2006-06-15 06:45:00	2006-06-15 06:40:00	2006-06-15 08:36:00	2006-06-15 11:46:00	2006-08-01 16:15:00	71	711	126
59968	STAT	2001	SOA	Southwest Oregon	Medford	01-711083-01	Wagner	D	206	206	Human	Other Forest Mgt. Worker	Debris Burning	Industrial- Slash-Other Slash Disposal After Burn		42.1653	-122.808	POINT (-122.80821 42.16528)	Industrial	39S	01W	22	SENW	10 SW Talent	Jackson	SW2	Outside Closed Fire Season	Outside Closed Fire Season	2001-01-07 13:00:00	2001-01-07 15:43:00	2001-01-07 14:30:00	2001-01-08 18:00:00	2001-01-08 12:20:00	2001-08-29 07:17:00	71	711	83
85303	STAT	2009	SOA	South Cascade	Sweet Home	09-772078-10	7TH STREET - WATERLOO	A	0.05	0.05	Human	Ruralist-Paying	Debris Burning	Burning Prohibited Material (rubber, plastic, etc.See Manual	burning barrel ignited during regulated use closure and ban	44.4861	-122.812	POINT (-122.81194 44.48611)	Rural Residential	12S	01W	33	SWNE	1 miles SE of Waterloo	Linn	LN1	Reg Use Closure	Lvl 2 Limited Shutdown	2009-09-04 03:00:00	2009-09-04 03:15:00	2009-09-04 03:15:00	2009-09-04 03:35:00	2009-09-04	2009-09-10 12:44:00	77	772	78
83682	STAT	2009	SOA	Southwest Oregon	Medford	09-711197-09	Carpenter Hill	B	4	4	Human	Rancher-Farmer	Debris Burning	Inadequate clearing	Propane torch	42.2719	-122.866	POINT (-122.86611 42.27194)	Rural Residential	38S	01W	18	NENW	Dark Hollow	Jackson	SW2	Outside Closed Fire Season	Outside Closed Fire Season	2009-06-16 14:45:00	2009-06-16 14:52:00	2009-06-16 14:50:00	2009-06-16 15:03:00	2009-06-17	2009-06-28 12:27:00	71	711	197
57648	STAT	2000	SOA	Southwest Oregon	Grants Pass	00-712248-00	ALLEN CREEK	A	0.01	0.01	Human	Other-Landowner Related	Equipment Use	Industrial- Welding, Cutting, or Grinding		42.4131	-123.36	POINT (-123.35987 42.41309)	Other Public	36S	06W	25	SENW	1 S GRANTS PASS	Josephine	SW3	Closed Fire Season Lvl 1	Lvl 1 Fire Season Only	2000-06-13 10:55:00	2000-06-13 10:55:00	2000-06-13 10:55:00	2000-06-13 11:50:00	2000-06-13 12:03:00	2000-06-17 11:56:00	71	712	248
67659	STAT	2003	SOA	Southwest Oregon	Medford	03-711082-04	Flood Rock	A	0.01	0.01	Lightning	Lightning	Lightning	Lightning		42.6309	-122.805	POINT (-122.80473 42.63087)	BLM	34S	01W	10	SWNE	1 mile North of Shady Cove	Jackson	sw1	Reg Use Closure	Lvl 3 Restricted Shutdown	2003-08-06 17:30:00	2003-08-06 19:13:00	2003-08-06 18:17:00	2003-08-06 21:26:00	2003-08-06 21:41:00	2003-08-12 15:39:00	71	711	82
70222	STAT	2004	SOA	Southwest Oregon	Medford	04-711055-05	Hutton Ridge	A	0.01	0.01	Lightning	Lightning	Lightning	Lightning		42.019	-122.546	POINT (-122.54554 42.01903)	BLM	41S	02E	11	SENE	15 miles SE of Ashland	Jackson	SW2	Reg Use Closure	Lvl 2 Limited Shutdown	2004-07-24 18:40:00	2004-07-25 08:00:00	2004-07-25 08:00:00	2004-07-25 17:18:00	2004-07-25 22:06:00	2004-08-02 14:02:00	71	711	55
67984	STAT	2003	SOA	South Cascade	Eastern Lane	03-771003-04	LITTLE BEAR CREEK	A	0.01	0.01	Human	Recreationist	Recreation	Warming Fire Not Extinguished		44.1297	-122.508	POINT (-122.50796 44.12974)	State	16S	02E	36	SESE	LITTLE BEAR CREEK	Lane	EL1	Reg Use Closure	Lvl 2 Limited Shutdown	2003-07-07 17:30:00	2003-07-07 17:50:00	2003-07-07 17:50:00	2003-07-07 20:30:00	2003-08-20 16:39:00	2004-09-11 14:24:00	77	771	3
80751	STAT	2008	SOA	South Cascade	Eastern Lane	08-771021-09	Marcola Powerline	A	0.1	0.1	Human	Public Utility	Equipment Use	Powerlines - prior to 2017	Spark from powerline due to a tree limb.	44.1772	-122.851	POINT (-122.85139 44.17722)	Other Private	16S	01W	18	NWSE	92256 Marcola Road	Lane	EL1	Closed Fire Season Lvl 1	Lvl 1 Fire Season Only	2008-07-15 19:40:00	2008-07-15 19:42:00	2008-07-15 19:41:00	2008-07-15 19:46:00	2008-07-16	2008-09-09 14:55:00	77	771	21
80566	STAT	2008	SOA	Southwest Oregon	Grants Pass	08-712020-09	Fish Hatchery 320	A	0.01	0.01	Human	Motorist	Equipment Use	Carbon Sparks from Vehicle		42.3631	-123.37	POINT (-123.37028 42.36306)	Rural Residential	37S	06W	11	SESE	6 SW of Grants Pass	Josephine	SW3	Reg Use Closure	Lvl 2 Limited Shutdown	2008-07-02 13:55:00	2008-07-02 16:00:00	2008-07-02 16:00:00	2008-07-11 10:21:00	2008-07-06	2008-07-06 19:21:00	71	712	20
84630	STAT	2009	SOA	Coos - CFPA	Coos Bay	09-721017-10	Davis Slough	A	0.01	0	Human	Recreationist	Smoking	Discarded Cigarette/Tobacco		43.2828	-124.232	POINT (-124.23167 43.28278)	Other Public	26S	13W	27	SESW	6 miles South of Coos Bay	Coos	CS1	Reg Use Closure	Lvl 1 Fire Season Only	2009-08-04 12:30:00	2009-08-04 13:19:00	2009-08-04 13:19:00	2009-08-05 13:25:00	2009-08-04	2009-08-11 16:34:00	72	721	17
60282	STAT	2001	EOA	Central Oregon	Prineville	01-951043-01	COUGAR ROCK	A	0.1	0.1	Lightning	Lightning	Lightning	Lightning		44.4421	-120.809	POINT (-120.80894 44.44211)	Other Private	13S	16E	16	SENE	8 MILE N.E. PRINEVILLE	Crook	wc1	Closed Fire Season Lvl 1	Does Not Apply - Eastern OR	2001-06-01 13:00:00	2001-06-01 14:21:00	2001-06-01 14:15:00	2001-06-01 16:00:00	2001-06-07 09:58:00	2004-09-30 14:04:00	95	951	43
73532	STAT	2005	SOA	Douglas - DFPA	DFPA Central	05-733142-06	Robert's Mt. Road	A	0.01	0.01	Human	Other-Public	Miscellaneous	Other - Miscellaneous Related		43.189	-123.633	POINT (-123.6335 43.189)	Small Woodlands	28S	06W	23	SWSW	Winston	Douglas	DG1	Reg Use Closure	Lvl 2 Limited Shutdown	2004-09-25 17:02:00	2005-09-25 17:07:00	2005-09-25 17:04:00	2005-09-25 17:17:00	2005-09-27 14:41:00	2005-11-08 08:37:00	73	733	142
75409	STAT	2006	SOA	Southwest Oregon	Medford	06-711057-07	Vestal Butte	B	6.2	6.2	Lightning	Lightning	Lightning	Lightning		42.5683	-122.777	POINT (-122.77733 42.56833)	BLM	34S	01W	35	NWNW	3 mi SE Shady Cove	Jackson	SW1	Reg Use Closure	Lvl 2 Limited Shutdown	2006-08-06 19:05:00	2006-08-07 13:16:00	2006-08-07 13:16:00	2006-08-14 13:32:00	2006-08-08 05:10:00	2006-08-25 15:39:00	71	711	57
85813	STAT	2009	SOA	Douglas - DFPA	DFPA Central	09-733183-10	Stocks Ln	B	0.5	0.5	Human	Ruralist-Paying	Debris Burning	Other - Burning Related	Burning without a permit	43.2125	-123.259	POINT (-123.25944 43.2125)	Rural Residential	27S	05W	23	NENW	Roseburg	Douglas	DG1	Reg Use Closure	Lvl 1 Fire Season Only	2009-10-06 16:11:00	2009-10-06 16:11:00	2009-10-06 16:11:00	2009-10-06 17:04:00	2009-10-06	2009-10-06 17:42:00	73	733	183
66421	STAT	2003	NOA	Astoria	Astoria	03-521048-03	CAPPS ROAD	A	0.01	0.01	Human	Ruralist-Paying	Debris Burning	Unattended		46.1058	-123.81	POINT (-123.80966 46.10575)	State	07N	09W	9	SENW	Cupps Road	Clatsop	0	Outside Closed Fire Season	Outside Closed Fire Season	2003-06-07 11:50:00	2003-06-07 13:00:00	2003-06-07 12:50:00	2003-06-07 13:20:00	2003-06-23 12:26:00	2003-07-26 10:21:00	52	521	48
66008	STAT	2002	EOA	Central Oregon	Sisters	02-955078-03	Indian Ford	C	28.41	28.41	Human	Ruralist-Paying	Debris Burning	Inadequate Mop Up		44.3691	-121.587	POINT (-121.58687 44.36915)	Small Woodlands	14S	10E	7	NESW	6 mi N of Sisters	Deschutes	WC2	Closed Fire Season Lvl 1	Does Not Apply - Eastern OR	2002-11-02 10:00:00	2002-11-04 13:00:00	2002-11-04 13:00:00	2002-11-04 17:30:00	2002-11-05 09:25:00	2003-02-18 10:28:00	95	955	78
79081	STAT	2007	SOA	Southwest Oregon	Medford	07-711097-08	Clay Street	B	1	1	Human	Ruralist-Non-Paying	Juveniles	Playing With Fire (Juveniles 12 years and under)		42.1758	-122.675	POINT (-122.67528 42.17583)	Municipal	39S	01E	14	NWSW	2 Miles SE of Ashland	Jackson	SW1	Reg Use Closure	Lvl 2 Limited Shutdown	2007-08-25 12:45:00	2007-08-25 12:52:00	2007-08-25 12:50:00	2007-08-25 13:15:00	2007-08-25	2007-09-19 09:22:00	71	711	97
85675	STAT	2009	SOA	Southwest Oregon	Medford	09-711110-10	Deer Ridge	E	633	633	Human	Ruralist-Non-Paying	Arson	Other - Arson Related	Most Probable	42.3417	-122.805	POINT (-122.80472 42.34167)	Rural Residential	37S	01W	22	SWNE	Bear Creek	Jackson	SW2	Reg Use Closure	Lvl 2 Limited Shutdown	2009-09-21 14:30:00	2009-09-21 14:38:00	2009-09-21 14:32:00	2009-09-30 18:00:00	2009-09-27	2009-11-17 08:34:00	71	711	110
77389	STAT	2007	SOA	Southwest Oregon	Grants Pass	07-712313-07	Old Hwy 199 29260	A	0.01	0.01	Human	Ruralist-Paying	Smoking	Discarded Cigarette/Tobacco	Most probable dropped cigarette from a careless smoker	42.1214	-123.673	POINT (-123.67333 42.12139)	Rural Residential	40S	08W	5	SENW	3 SW Cave Junction	Josephine	SW3	Closed Fire Season Lvl 1	Lvl 1 Fire Season Only	2007-06-18 12:15:00	2007-06-18 12:40:00	2007-06-18 12:35:00	2007-06-18 13:15:00	2007-06-18 14:51:00	2007-06-27 11:41:00	71	712	313
79162	STAT	2007	EOA	Central Oregon	John Day	07-952030-08	RUDIO CANYON	C	10.5	10.5	Lightning	Lightning	Lightning	Lightning		44.7372	-119.579	POINT (-119.57917 44.73722)	BLM	10S	26E	3	NWNE	10 Mi SW of Monument	Grant	EC2	Reg Use Closure	Does Not Apply - Eastern OR	2007-08-30 15:30:00	2007-08-30 16:04:00	2007-08-30 16:00:00	2007-09-01 19:00:00	2007-08-30	2007-11-15 13:46:00	95	952	30
80674	STAT	2008	EOA	Central Oregon	Sisters	08-955013-09	S Common Rd	A	0.1	0.1	Human	Recreationist	Smoking	Discarded Cigarette/Tobacco	Orign destoyed by neighbors tractor	43.7011	-121.588	POINT (-121.58806 43.70111)	Rural Residential	22S	09E	1	NWNE	5 mi NW of LaPine	Deschutes	WC2	Reg Use Closure	Does Not Apply - Eastern OR	2008-07-12 12:30:00	2008-07-12 13:23:00	2008-07-12 13:10:00	2008-07-12 13:41:00	2008-07-13	2008-07-22 14:16:00	95	955	13
63740	STAT	2002	SOA	Southwest Oregon	Medford	02-711007-03	Hwy. 238 Fire	A	0.01	0.01	Human	Other-Public	Miscellaneous	Other - Miscellaneous Related		42.3143	-122.986	POINT (-122.98633 42.31432)	Other Private	37S	02W	31	NENW	1 Mile W. Jacksonville	Jackson	SW1	Reg Use Closure	Lvl 1 Fire Season Only	2002-07-07 14:54:00	2002-07-07 14:57:00	2002-07-07 14:55:00	2002-07-07 15:01:00	2002-07-07 17:11:00	2004-08-27 16:51:00	71	711	7
81887	STAT	2008	NOA	West Oregon	Toledo	08-553017-09	NORTON FIRE	A	0.01	0.01	Lightning	Lightning	Lightning	Lightning		44.6975	-123.706	POINT (-123.70639 44.6975)	BIA	10S	08W	18	NWSW		Lincoln	WO1	Reg Use Closure	Lvl 1 Fire Season Only	2008-08-18 03:00:00	2008-08-18 06:00:00	2008-08-18 05:30:00	2008-08-19 12:00:00	2008-08-18	2008-09-15 11:34:00	55	553	17
65463	STAT	2002	SOA	South Cascade	Eastern Lane	02-771073-03	UPPER MOSBY CRK	A	0.01	0.01	Human	Timber Harvest Worker	Equipment Use	Industrial- Electrical Wiring on Equipment		43.6797	-122.904	POINT (-122.90412 43.67968)	Industrial	22S	02W	2	SESW	15 mi SE Cottage Grove	Lane	EL1	Reg Use Closure	Lvl 3 Restricted Shutdown	2002-09-25 15:30:00	2002-09-25 16:00:00	2002-09-25 15:30:00	2002-09-25 19:00:00	2002-09-25 18:29:00	2002-10-14 16:52:00	77	771	73
63132	STAT	2001	SOA	Southwest Oregon	Medford	01-711196-02	Upper River Rd.	B	0.75	0.75	Human	Ruralist-Paying	Debris Burning	Burning During Poor Condition		42.4528	-123.006	POINT (-123.00608 42.45285)	Other Private	36S	03W	12	NESW	3 miles NE of Gold Hill	Jackson	SW1	Outside Closed Fire Season	Outside Closed Fire Season	2001-11-11 11:00:00	2001-11-11 11:08:00	2001-11-11 11:00:00	2001-11-11 11:36:00	2001-11-11 16:28:00	2001-11-15 14:05:00	71	711	196
79970	STAT	2007	NOA	Astoria	Astoria	07-521044-08	Crane	B	8	8	Human	Other Forest Mgt. Worker	Debris Burning	Industrial- Slash-Failure to Adequately Mop Up	Fire was contained to the unit	45.8644	-123.903	POINT (-123.90333 45.86444)	Industrial	04N	10W	3	NENW	Tolovana Mainline	Clatsop	NW1	Outside Closed Fire Season	Outside Closed Fire Season	2007-10-19 09:30:00	2007-10-26 18:35:00	2007-10-26 18:30:00	2007-10-27 11:30:00	2007-11-20	2009-02-02 10:36:00	52	521	44
59013	STAT	2000	EOA	Klamath-Lake	Klamath	00-981071-01	MISS	B	0.5	0.5	Human	Recreationist	Recreation	Warming Fire Not Extinguished		42.2294	-121.362	POINT (-121.36227 42.22944)	Rural Residential	38S	11E	36	NESW	BLY MT.	Klamath	KF1	Reg Use Closure	Does Not Apply - Eastern OR	2000-08-16 06:00:00	2000-08-16 11:02:00	2000-08-16 11:00:00	2000-08-16 18:28:00	2000-08-16 17:16:00	2000-10-27 13:20:00	98	981	71
86810	STAT	2010	SOA	Coos - CFPA	Coos Bay	10-721011-11	North Spit	A	0.01	0.01	Human	Recreationist	Recreation	Campfire Not Extinguished		43.3636	-124.32	POINT (-124.32028 43.36361)	Other Public	25S	14W	35	SENE	5 miles west of Coos Bay	Coos	CS1	Reg Use Closure	Lvl 1 Fire Season Only	2010-07-30 18:00:00	2010-07-31 08:05:00	2010-07-31 08:00:00	2010-07-31 10:00:00	2010-07-31	2010-08-02 15:40:00	72	721	11
81422	STAT	2008	EOA	Northeast Oregon	Pendleton	08-973020-09	North Fork McKay	A	0.1	0.1	Lightning	Lightning	Lightning	Lightning		45.5656	-118.543	POINT (-118.54278 45.56556)	Small Woodlands	01N	34E	15	NESE	North Fork McKay Creek	Umatilla	NE1	Reg Use Closure	Does Not Apply - Eastern OR	2008-08-07 08:00:00	2008-08-07 19:53:00	2008-08-07 19:45:00	2008-08-08 10:30:00	2008-08-08	2008-08-31 14:19:00	97	973	20
70064	STAT	2004	EOA	Northeast Oregon	Wallowa	04-974009-05	Bennet Pine	A	0.01	0.01	Lightning	Lightning	Lightning	Lightning		45.4507	-117.387	POINT (-117.38737 45.45074)	Other Private	01S	43E	25	SENW	7 miles SE of Wallowa	Wallowa	NE2	Closed Fire Season Lvl 1	Does Not Apply - Eastern OR	2004-07-17 22:00:00	2004-07-17 22:05:00	2004-07-17 22:05:00	2004-07-17 23:32:00	2004-07-20 11:14:00	2004-08-06 11:05:00	97	974	9
71772	STAT	2005	EOA	Klamath-Lake	Lakeview	05-982067-05	Willow dis117	B	0.5	0.5	Human	Rancher-Farmer	Debris Burning	Industrial- Slash-Holdover Prev. Burn(>90 days after ign.)		42.1725	-120.62	POINT (-120.62016 42.1725)	Small Woodlands	39S	18E	20	NENW	Willow creek	Lake	982	Closed Fire Season Lvl 1	Lvl 1 Fire Season Only	2005-06-21 17:50:00	2005-06-21 17:50:00	2005-06-21 17:50:00	2005-06-21 20:00:00	2005-06-21 19:32:00	2005-07-01 09:43:00	98	982	67
67626	STAT	2003	EOA	Central Oregon	Prineville	03-951011-04	Bug Springs	A	0.01	0.01	Lightning	Lightning	Lightning	Lightning		44.5173	-120.779	POINT (-120.77888 44.51734)	Industrial	12S	16E	23	NENW	14 miles N of Prineville	Crook	WC!	Reg Use Closure	Does Not Apply - Eastern OR	2003-08-04 20:00:00	2003-08-05 19:19:00	2003-08-05 19:18:00	2003-08-05 21:03:00	2003-08-06 13:16:00	2004-04-12 13:54:00	95	951	11
86619	STAT	2010	SOA	South Cascade	Eastern Lane	10-771016-11	Jasper Lowell #1	A	0.01	0.01	Human	Motorist	Equipment Use	Other -Equipment Use Related (ie. road const., other i.c.e.)	Unknown motorist cause.	43.9342	-122.783	POINT (-122.78278 43.93417)	Rural Residential	19S	01W	11	SWNW	Jasper Lowell Road	Lane	EL1	Reg Use Closure	Lvl 1 Fire Season Only	2010-07-24 13:30:00	2010-07-24 13:35:00	2010-07-24 13:33:00	2010-07-24 13:50:00	2010-07-25	2010-08-10 13:05:00	77	771	16
57537	STAT	2000	EOA	Walker Range - WRFPA	Crescent	00-991272-00	LARCHWOOD #1	A	0.03	0.03	Human	Other-Public	Miscellaneous	Other - Miscellaneous Related		43.5314	-121.474	POINT (-121.47437 43.53143)	Rural Residential	23S	10E	36	SWSE	11 NE GILCHRIST	Klamath	WC2	Outside Closed Fire Season	Does Not Apply - Eastern OR	2000-04-10 16:00:00	2000-04-10 16:48:00	2000-04-10 16:48:00	2000-04-10 18:01:00	2000-04-11 08:23:00	2000-07-10 11:31:00	99	991	272
63332	STAT	2002	SOA	South Cascade	Sweet Home	02-772096-02	Calapooia #3	A	0.2	0.2	Human	Public Utility	Equipment Use	Powerlines - prior to 2017		44.3103	-122.697	POINT (-122.69698 44.31026)	Industrial	14S	01E	33	SENW	6 miles s of SH	Linn	LN1	Outside Closed Fire Season	Outside Closed Fire Season	2002-05-12 12:30:00	2002-05-12 12:37:00	2002-05-12 12:35:00	2002-05-12 13:13:00	2002-05-29 15:31:00	2002-05-29 16:01:00	77	772	96
81984	STAT	2008	SOA	Douglas - DFPA	DFPA Central	08-733071-09	Ringtail #1	B	2	2	Lightning	Lightning	Lightning	Lightning		43.455	-122.773	POINT (-122.77278 43.455)	BLM	24S	01W	26	SESW	Chilcoot Mountain	Douglas	DG1	Reg Use Closure	Lvl 3 Restricted Shutdown	2008-08-17 16:00:00	2008-08-17 17:15:00	2008-08-17 17:00:00	2008-08-18 16:00:00	2008-08-19	2008-09-18 17:44:00	73	733	71
67975	STAT	2003	EOA	Central Oregon	The Dalles	03-954033-04	Blowdown Ridge	A	0.1	0.1	Human	Timber Harvest Worker	Equipment Use	Industrial- Rotary Saw - Sparks or Friction		45.5655	-121.723	POINT (-121.72322 45.56553)	Other Private	01N	09E	17	SESW	10.5 mi. S.W.of Hood River	Hood River	MH4	Reg Use Closure	Lvl 3 Restricted Shutdown	2003-08-19 16:30:00	2003-08-19 17:00:00	2003-08-19 17:00:00	2003-08-19 18:00:00	2003-08-20 08:33:00	2004-09-12 14:19:00	95	954	33
79441	STAT	2007	SOA	South Cascade	Eastern Lane	07-771155-07	Haul Road	B	0.5	0.5	Human	Other-Landowner Related	Debris Burning	Burning During Poor Condition		43.7512	-123.066	POINT (-123.06614 43.7512)	Small Woodlands	21S	03W	9	SWSW	76490 London Road	Lane	EL1	Outside Closed Fire Season	Outside Closed Fire Season	2007-06-13 14:00:00	2007-06-13 14:32:00	2007-06-13 14:30:00	2007-06-13 15:10:00	2007-06-14	2008-01-09 09:51:00	77	771	155
83398	STAT	2009	EOA	Central Oregon	The Dalles	09-954001-10	7 Mile	A	0.25	0.25	Human	Ruralist-Paying	Miscellaneous	Spontaneous Combustion	Fire started on compost pile	45.6328	-121.279	POINT (-121.27944 45.63278)	Other Private	02N	12E	26	NWNE	6 miles NW of The Dalles	Wasco	MH1	Reg Use Closure	Does Not Apply - Eastern OR	2009-07-01 18:00:00	2009-07-01 18:00:00	2009-07-01 18:00:00	2009-07-01 18:30:00	2009-07-01	2009-07-20 10:24:00	95	954	1
67312	STAT	2003	NOA	Forest Grove	Columbia City	03-532025-04	Hammond Rd. #1	A	0.01	0.01	Human	Other-Public	Juveniles	Playing With Fire (Juveniles 12 years and under)		46.0497	-122.998	POINT (-122.9981 46.04966)	Small Woodlands	07N	03W	36	SWNE	5 Miles SW of Rainier	Columbia	NW3	Reg Use Closure	Lvl 2 Limited Shutdown	2003-07-26 12:00:00	2003-07-28 13:45:00	2003-07-28 13:40:00	2003-07-28 15:45:00	2003-07-28 16:25:00	2004-08-29 14:21:00	53	532	25
68319	STAT	2003	SOA	Southwest Oregon	Medford	03-711135-04	Sams Creek	A	0.1	0.1	Lightning	Lightning	Lightning	Lightning		42.5252	-123.026	POINT (-123.02567 42.52523)	Industrial	35S	03W	14	NESW	10 mi NW Medford	Jackson	SW1	Reg Use Closure	Lvl 3 Restricted Shutdown	2003-09-05 08:00:00	2003-09-05 11:30:00	2003-09-05 10:43:00	2003-09-05 16:19:00	2003-09-06 06:17:00	2004-08-27 15:37:00	71	711	135
59647	STAT	2000	SOA	Southwest Oregon	Grants Pass	00-712205-01	JUNE DRIVE	A	0.1	0.1	Human	Ruralist-Paying	Equipment Use	Burning Vehicle or Equipment		42.1818	-123.64	POINT (-123.63989 42.18177)	BLM	39S	08W	15	NWNW	3 N CAVE JUNCTION	Josephine	SW3	Reg Use Closure	Lvl 2 Limited Shutdown	2000-09-24 17:07:00	2000-09-24 17:09:00	2000-09-24 17:09:00	2000-09-24 19:13:00	2000-09-25 09:56:00	2000-09-29 08:17:00	71	712	205
66617	STAT	2003	SOA	Douglas - DFPA	DFPA South	03-732008-04	His Glory Lane	A	0.01	0.01	Human	Other-Public	Recreation	Fireworks		43.0643	-123.373	POINT (-123.37327 43.06434)	State	29S	06W	11	SWNE	Hwy 99 Round Prarie	Douglas	DG1	Reg Use Closure	Lvl 2 Limited Shutdown	2003-07-04 22:05:00	2003-07-04 22:10:00	2003-07-04 22:06:00	2003-07-05 01:15:00	2003-07-05 14:51:00	2005-02-11 11:39:00	73	732	8
62649	STAT	2001	NOA	North Cascade	Molalla	01-581046-02	4510 Fire	A	0.01	0.01	Human	Recreationist	Recreation	Campfire Not Extinguished		45.1482	-122.301	POINT (-122.30127 45.14819)	BLM	05S	04E	10	NWSE	16 miles E of Molalla	Clackamas	CM1	Reg Use Closure	Lvl 1 Fire Season Only	2001-09-27 20:00:00	2001-09-29 09:30:00	2001-09-29 08:00:00	2001-09-29 15:07:00	2001-09-29 15:21:00	2001-10-04 14:01:00	58	581	46
59926	STAT	2000	SOA	Southwest Oregon	Medford	00-711082-01	Bishop Creek	B	0.75	0.75	Human	Ruralist-Paying	Debris Burning	Industrial- Slash-Other Slash Disposal Fires During Burn		42.234	-122.981	POINT (-122.98112 42.23401)	Rural Residential	38S	02W	30	NWSE	6 m SW of Medford	Jackson	SW2	Outside Closed Fire Season	Outside Closed Fire Season	2000-10-27 16:41:00	2000-10-27 16:43:00	2000-10-27 16:42:00	2000-10-27 17:30:00	2000-11-02 09:23:00	2000-11-02 09:29:00	71	711	82
86303	STAT	2010	SOA	Southwest Oregon	Grants Pass	10-712023-11	Dellwood Drive 2301	A	0.01	0.01	Human	Recreationist	Juveniles	Using Fireworks (Juv. ages 13 to 17)		42.5028	-123.388	POINT (-123.38778 42.50278)	Rural Residential	35S	06W	27	NENE	5 Miles NW of Grants Pass	Josephine	SW3	Closed Fire Season Lvl 1	Lvl 1 Fire Season Only	2010-07-04 19:50:00	2010-07-04 19:55:00	2010-07-04 19:50:00	2010-07-07 13:17:00	2010-07-05	2010-07-12 18:05:00	71	712	23
79297	STAT	2007	NOA	Tillamook	Tillamook	07-511019-08	HAWK CREEK	B	2.9	2.9	Human	Hunter	Recreation	Warming Fire Not Extinguished		45.1249	-123.948	POINT (-123.94812 45.12495)	Industrial	05S	10W	19	SWNE	AEOLIAN WAY, NESKOWIN	Tillamook	NW1	Reg Use Closure	Lvl 1 Fire Season Only	2007-09-01 20:30:00	2007-09-02 16:40:00	2007-09-02 16:40:00	2007-09-03 07:00:00	2007-09-02	2007-09-16 12:49:00	51	511	19
75743	STAT	2006	SOA	South Cascade	Sweet Home	06-772073-07	MF 500 LIne	B	0.4	0.4	Lightning	Lightning	Lightning	Lightning		44.54	-122.337	POINT (-122.33733 44.54)	Industrial	12S	04E	9	SESW	23 mi NE of Sweet Home	Linn	LN1	Reg Use Closure	Lvl 2 Limited Shutdown	2006-08-07 20:00:00	2006-08-15 10:16:00	2006-08-15 10:16:00	2006-08-15 12:00:00	2006-08-16 09:36:00	2006-08-24 14:36:00	77	772	73
71177	STAT	2004	EOA	Klamath-Lake	Klamath	04-981099-05	TUCKER	A	0.01	0.01	Human	Other-Public	Juveniles	Playing With Fire (Juveniles 12 years and under)		42.1027	-121.926	POINT (-121.92624 42.10268)	Other Private	40S	08E	7	NESW	TUCKER RD	Klamath	KF1	Reg Use Closure	Does Not Apply - Eastern OR	2004-08-19 14:00:00	2004-08-19 14:17:00	2004-08-19 14:15:00	2004-08-19 14:45:00	2004-09-06 16:20:00	2004-11-22 10:49:00	98	981	99
71789	STAT	2005	EOA	Klamath-Lake	Lakeview	05-982071-05	Kade dis 123	A	0.1	0.1	Lightning	Lightning	Lightning	Lightning		42.8362	-120.89	POINT (-120.89 42.83616)	Industrial	31S	15E	36	SWNE	Aspen spring	Lake	982	Closed Fire Season Lvl 1	Lvl 1 Fire Season Only	2005-06-25 07:07:00	2005-06-25 07:07:00	2005-06-25 07:07:00	2005-06-25 14:00:00	2005-06-26 09:48:00	2005-07-01 15:05:00	98	982	71
83637	STAT	2009	SOA	Douglas - DFPA	DFPA South	09-732206-09	Mill Creek	A	0.1	0.1	Human	Other Forest Mgt. Worker	Recreation	Warming Fire Not Extinguished	Set fire to a slash pile	42.7353	-123.416	POINT (-123.41583 42.73528)	Industrial	33S	06W	4	SWNE	Glendale	Douglas	DG2	Outside Closed Fire Season	Outside Closed Fire Season	2009-05-10 00:01:00	2009-05-14 14:01:00	2009-05-14 14:00:00	2009-05-15 17:00:00	2009-06-09	2009-06-11 11:51:00	73	732	206
79551	STAT	2007	SOA	Douglas - DFPA	DFPA Central	07-733181-08	Bushnell Drive #2	A	0.1	0.1	Human	Ruralist-Paying	Equipment Use	Industrial- Power Saw		43.0204	-123.557	POINT (-123.55717 43.02036)	Rural Residential	29S	07W	28	SWSW	Byron Creek	Douglas	DG1	Reg Use Closure	Lvl 2 Limited Shutdown	2007-09-13 13:40:00	2007-09-13 13:45:00	2007-09-13 13:42:00	2007-09-13 14:06:00	2007-09-13	2007-09-17 08:20:00	73	733	181
64885	STAT	2002	SOA	Southwest Oregon	Medford	02-711096-03	Bronco II	A	0.01	0.01	Human	Motorist	Equipment Use	Burning Vehicle or Equipment		42.0674	-122.604	POINT (-122.60422 42.06738)	State	40S	02E	29	NENE	Bear Flat, Fox lake	Jackson	SW2	Reg Use Closure	Lvl 3 Restricted Shutdown	2002-08-24 12:20:00	2002-08-24 12:22:00	2002-08-24 12:20:00	2002-08-24 12:42:00	2002-08-24 14:30:00	2002-09-10 13:10:00	71	711	96
79274	STAT	2007	NOA	North Cascade	Molalla	07-581090-08	PINE CREEK CAMPFIRE	A	0.01	0.01	Human	Recreationist	Recreation	Campfire Not Extinguished		45.0006	-122.481	POINT (-122.48083 45.00056)	BLM	06S	03E	31	SESE	2 M S PINE CREEK BRIDGE	Clackamas	CM1	Reg Use Closure	Lvl 1 Fire Season Only	2007-09-02 09:00:00	2007-09-02 10:10:00	2007-09-02 10:00:00	2007-09-02 10:45:00	2007-09-02	2007-09-17 17:45:00	58	581	90
68075	STAT	2003	NOA	Tillamook	Tillamook	03-511041-04	BARVIEW LOG	A	0.01	0.01	Human	Recreationist	Recreation	Other - Recreationist Related		45.5724	-123.954	POINT (-123.95418 45.57239)	County	01N	10W	18	NESW	BARVIEW PARK	Tillamook	NW1	Reg Use Closure	Lvl 1 Fire Season Only	2003-08-25 10:00:00	2003-08-25 12:19:00	2003-08-25 12:10:00	2003-08-25 13:35:00	2003-08-25 17:37:00	2003-08-28 11:33:00	51	511	41
78387	STAT	2007	EOA	Central Oregon	John Day	07-952023-08	MAITLAND SPRING	A	0.01	0.01	Lightning	Lightning	Lightning	Lightning		43.9228	-118.88	POINT (-118.88028 43.92278)	Other Private	19S	32E	16	NESE	15 Mi S of Seneca	Harney	MA2	Reg Use Closure	Does Not Apply - Eastern OR	2007-07-24 06:00:00	2007-07-24 14:45:00	2007-07-24 14:40:00	2007-07-25 13:00:00	2007-07-25	2007-12-06 11:21:00	95	952	23
84877	STAT	2009	NOA	North Cascade	Santiam	09-582012-10	LYONS GRASS	A	0.01	0.01	Human	Rancher-Farmer	Debris Burning	Inadequate Mop Up		44.7619	-122.558	POINT (-122.5575 44.76194)	Rural Residential	09S	02E	27	NENW	2 M E LYONS	Linn	CM1	Reg Use Closure	Lvl 1 Fire Season Only	2009-08-11 16:00:00	2009-08-12 14:17:00	2009-08-12 14:16:00	2009-08-12 14:50:00	2009-08-12	2009-08-21 13:17:00	58	582	12
62477	STAT	2001	EOA	Central Oregon	Sisters	01-955074-02	MASTEN	A	0.01	0.01	Lightning	Lightning	Lightning	Lightning		43.6255	-121.591	POINT (-121.59104 43.62547)	Industrial	22S	09E	36	SWNE	4 MILES S.W. LAPINE	Deschutes	WC2	Reg Use Closure	Does Not Apply - Eastern OR	2001-09-15 07:00:00	2001-09-15 07:30:00	2001-09-15 07:15:00	2001-09-15 07:45:00	2001-09-17 06:49:00	2001-09-25 11:56:00	95	955	74
80492	STAT	2008	EOA	Central Oregon	The Dalles	08-954001-09	Farmers Irrigation Ditch	A	0.15	0.15	Lightning	Lightning	Lightning	Lightning		45.6139	-121.634	POINT (-121.63389 45.61389)	Industrial	02N	09E	36	SWNE	5 miles SW of Hood River	Hood River	MH4	Reg Use Closure	Lvl 1 Fire Season Only	2008-06-30 23:00:00	2008-07-01 07:00:00	2008-07-01 07:00:00	2008-07-01 16:00:00	2008-07-10	2008-07-24 14:59:00	95	954	1
57988	STAT	2000	EOA	Walker Range - WRFPA	Crescent	00-991203-01	COIDC 461	A	0.01	0.01	Lightning	Lightning	Lightning	Lightning		43.4775	-121.651	POINT (-121.65116 43.47754)	Industrial	24S	09E	21	NWSE	1.5 E Gilchrist	Klamath	WC2	Reg Use Closure	Does Not Apply - Eastern OR	2000-07-08 17:00:00	2000-07-09 16:37:00	2000-07-09 16:37:00	2000-07-09 17:33:00	2000-07-10 16:35:00	2000-07-27 16:36:00	99	991	203
85483	STAT	2009	EOA	Klamath-Lake	Klamath	09-981083-10	RIDDLE	A	0.1	0.1	Lightning	Lightning	Lightning	Lightning		42.4419	-121.541	POINT (-121.54056 42.44194)	Other Private	36S	10E	21	NENW	RIDDLE FIELD	Klamath	KF1	Reg Use Closure	Does Not Apply - Eastern OR	2009-09-13 03:00:00	2009-09-13 12:13:00	2009-09-13 12:10:00	2009-09-13 15:37:00	2009-09-13	2009-10-20 13:36:00	98	981	83
60570	STAT	2001	EOA	Central Oregon	The Dalles	01-954001-02	Loops	B	0.5	0.5	Human	Recreationist	Recreation	Campfire Not Extinguished		45.6768	-121.292	POINT (-121.29193 45.67681)	State	02N	12E	11	NWNW	7 miles NW of The Dalles	Wasco	MH1	Closed Fire Season Lvl 1	Does Not Apply - Eastern OR	2001-07-03 20:00:00	2001-07-03 20:22:00	2001-07-03 20:15:00	2001-07-03 22:00:00	2001-07-04 16:55:00	2001-07-11 12:50:00	95	954	1
66503	STAT	2003	NOA	North Cascade	Molalla	03-581082-03	Kegger Rock Fire	A	0.01	0.01	Human	Recreationist	Recreation	Fireworks		45.0202	-122.482	POINT (-122.48212 45.02025)	BLM	06S	03E	30	SENE	11 mi SW of Molalla	Clackamas	CM1	Closed Fire Season Lvl 1	Lvl 1 Fire Season Only	2003-06-29 17:00:00	2003-06-29 21:00:00	2003-06-29 17:30:00	2003-06-29 21:30:00	2003-06-30 17:18:00	2003-07-26 17:25:00	58	581	82
75420	STAT	2006	SOA	Coos - CFPA	Coos Bay	06-721020-07	Shellhamer Road	A	0.01	0.01	Human	Ruralist-Paying	Debris Burning	Burn Barrel		43.327	-124.174	POINT (-124.17367 43.327)	Rural Residential	26S	12W	7	NESW	2 SE Coos Bay	Coos	CS1	Reg Use Closure	Lvl 1 Fire Season Only	2006-07-26 14:00:00	2006-08-05 17:35:00	2006-08-05 16:00:00	2006-08-05 18:00:00	2006-08-08 09:57:00	2006-08-21 14:37:00	72	721	20
70653	STAT	2004	SOA	Southwest Oregon	Grants Pass	04-712103-05	297 Melissa Lane	A	0.1	0.1	Human	Recreationist	Miscellaneous	Burning Building		42.4862	-123.394	POINT (-123.39438 42.48622)	Rural Residential	35S	06W	34	SWNE	5 NW Grants Pass	Josephine	SW3	Reg Use Closure	Lvl 3 Restricted Shutdown	2004-08-09 04:00:00	2004-08-09 04:37:00	2004-08-09 04:10:00	2004-08-09 05:00:00	2004-08-09 12:50:00	2005-09-20 14:46:00	71	712	103
75389	STAT	2006	SOA	Western Lane	Veneta	06-781032-07	8K Fire	B	0.75	0.75	Lightning	Lightning	Lightning	Lightning		43.9307	-123.515	POINT (-123.51467 43.93067)	Industrial	19S	07W	10	NWSE	9 miles SW of Veneta	Lane	WT1	Reg Use Closure	Lvl 2 Limited Shutdown	2006-08-07 17:07:00	2006-08-07 17:07:00	2006-08-07 17:07:00	2006-08-08 01:18:00	2006-08-07 20:44:00	2006-09-25 13:49:00	78	781	32
61099	STAT	2001	SOA	Southwest Oregon	Grants Pass	01-712087-02	BOBBY CREEK	A	0.01	0.01	Lightning	Lightning	Lightning	Lightning		42.8162	-123.733	POINT (-123.73347 42.81618)	BLM	32S	09W	2	NWSW	15 SW GLENDALE	Josephine	SW3	Reg Use Closure	Lvl 2 Limited Shutdown	2001-07-10 09:00:00	2001-07-10 10:00:00	2001-07-10 10:00:00	2001-07-10 15:00:00	2001-07-15 10:30:00	2001-08-07 12:48:00	71	712	87
66461	STAT	2003	SOA	Southwest Oregon	Grants Pass	03-712339-03	2730 BIRDSEYE CREEK	A	0.01	0.01	Human	Ruralist-Paying	Equipment Use	Sparks from Farm Machinery		42.3878	-123.168	POINT (-123.16841 42.38782)	Rural Residential	37S	04W	3	NWNW	3 S ROGUE RIVER	Jackson	SW3	Closed Fire Season Lvl 1	Lvl 1 Fire Season Only	2003-06-27 14:22:00	2003-06-27 14:30:00	2003-06-27 14:25:00	2003-06-27 14:46:00	2003-06-27 16:19:00	2003-06-28 14:16:00	71	712	339
78058	STAT	2007	EOA	Klamath-Lake	Klamath	07-981045-08	FOX II	A	0.1	0.1	Lightning	Lightning	Lightning	Lightning		42.0519	-122.1	POINT (-122.1 42.05194)	BLM	40S	06E	27	SESE	FOX LAKE	Klamath	KF1	Reg Use Closure	Does Not Apply - Eastern OR	2007-07-10 19:00:00	2007-07-10 20:00:00	2007-07-10 20:00:00	2007-07-11 12:00:00	2007-07-14 22:49:00	2007-08-24 09:47:00	98	981	45
81462	STAT	2008	EOA	Central Oregon	John Day	08-952047-09	BAILEY BUTTE	A	0.01	0.01	Lightning	Lightning	Lightning	Lightning	8/7 Lightning Complex / Lightning struck tree	44.5358	-120.35	POINT (-120.35 44.53583)	Industrial	12S	20E	8	SESE	10 Mi W of Mitchell	Wheeler	EC2	Reg Use Closure	Does Not Apply - Eastern OR	2008-08-07 14:30:00	2008-08-08 16:40:00	2008-08-08 16:25:00	2008-08-08 19:09:00	2008-08-08	2008-10-10 12:12:00	95	952	47
84914	STAT	2009	EOA	Northeast Oregon	Baker	09-972013-10	Windy Ridge	A	0.2	0.2	Lightning	Lightning	Lightning	Lightning	Two junipers struck by lightning.	44.5639	-117.617	POINT (-117.61694 44.56389)	Other Private	11S	42E	31	NESW	Burnt River Canyon	Baker	NE3	Closed Fire Season Lvl 1	Does Not Apply - Eastern OR	2009-08-04 21:25:00	2009-08-04 21:40:00	2009-08-04 21:37:00	2009-08-05 18:57:00	2009-08-19	2009-09-16 13:33:00	97	972	13
85293	STAT	2009	EOA	Central Oregon	The Dalles	09-954030-10	East Fork Ditch Fire	A	0.01	0.01	Human	Recreationist	Recreation	Other - Recreationist Related	Fire was not in ring and was accidently started.	45.5297	-121.563	POINT (-121.56278 45.52972)	Small Woodlands	01N	10E	34	SENW	2 Miles SW of Parkdale	Hood River	MH1	Reg Use Closure	Lvl 3 Restricted Shutdown	2009-09-03 09:00:00	2009-09-03 11:00:00	2009-09-03 11:00:00	2009-09-03 12:00:00	2009-09-03	2009-10-02 10:01:00	95	954	30
68549	STAT	2003	SOA	Southwest Oregon	Grants Pass	03-712243-04	BEAR CREEK # 2	A	0.01	0.01	Human	Other-Public	Miscellaneous	Other - Miscellaneous Related		42.3758	-123.561	POINT (-123.56079 42.37577)	BLM	37S	07W	5	SWSW	13 W GRANTS PASS	Josephine	SW3	Reg Use Closure	Lvl 2 Limited Shutdown	2003-09-17 18:00:00	2003-09-17 18:27:00	2003-09-17 18:17:00	2003-09-17 18:45:00	2003-09-17 19:16:00	2005-09-20 14:32:00	71	712	243
75972	STAT	2006	NOA	West Oregon	Toledo	06-553019-07	Off Road Adventure	B	0.29	0.29	Human	Motorist	Equipment Use	Burning Vehicle or Equipment		44.5755	-123.936	POINT (-123.93617 44.5755)	Small Woodlands	11S	10W	29	SWSW	Half mile up 1000 Line Rd	Lincoln	SL	Reg Use Closure	Lvl 1 Fire Season Only	2006-08-24 22:30:00	2006-08-24 23:10:00	2006-08-24 23:00:00	2006-08-25 04:00:00	2006-08-25 09:08:00	2006-09-19 14:53:00	55	553	19
64140	STAT	2002	SOA	Douglas - DFPA	DFPA South	02-732351-03	Sugar Pine Ridge	B	3	3	Lightning	Lightning	Lightning	Lightning		43.17	-123.555	POINT (-123.55486 43.16996)	BLM	28S	07W	5	NENW	Sugar Pine Ridge	Douglas	DG1	Reg Use Closure	Lvl 2 Limited Shutdown	2002-07-12 21:30:00	2002-07-12 22:05:00	2002-07-12 22:00:00	2002-07-13 15:00:00	2002-07-21 07:41:00	2002-09-23 14:01:00	73	732	351
71875	STAT	2005	SOA	Southwest Oregon	Medford	05-711010-06	Hwy 234	A	0.01	0.01	Human	Other-Public	Recreation	Fireworks		42.4598	-123.041	POINT (-123.041 42.45983)	Rural Residential	36S	03W	10	NWNE	2 miles N of Gold Hill	Jackson	SW1	Closed Fire Season Lvl 1	Lvl 1 Fire Season Only	2005-07-04 22:30:00	2005-07-04 22:35:00	2005-07-04 22:32:00	2005-07-04 23:30:00	2005-07-05 10:30:00	2005-08-30 12:56:00	71	711	10
72591	STAT	2005	SOA	Southwest Oregon	Medford	05-711039-06	Shale City Rd	A	0.25	0.25	Human	Ruralist-Paying	Recreation	Campfire Not Extinguished		42.2505	-122.577	POINT (-122.57666 42.2505)	Rural Residential	38S	02E	22	NWSW	8 mi NE of Ashland	Jackson	SW1	Reg Use Closure	Lvl 3 Restricted Shutdown	2005-08-11 18:13:00	2005-08-11 18:13:00	2005-08-11 18:13:00	2005-08-11 18:42:00	2005-08-11 19:48:00	2005-08-29 14:58:00	71	711	39
65905	STAT	2002	SOA	Southwest Oregon	Grants Pass	02-712263-03	5632 HUGO ROAD	A	0.01	0.01	Human	Ruralist-Paying	Miscellaneous	Hot Ashes (Dumping of)		42.5735	-123.423	POINT (-123.42339 42.57348)	Other Private	34S	06W	33	SWNW	10 NW GRANTS PASS	Josephine	SW3	Closed Fire Season Lvl 1	Lvl 1 Fire Season Only	2002-10-31 15:00:00	2002-10-31 15:26:00	2002-10-31 15:26:00	2002-10-31 15:39:00	2002-10-31 17:04:00	2002-11-12 09:34:00	71	712	263
76815	STAT	2006	NOA	Tillamook	Tillamook	06-511028-07	CRUZ HILL	B	7.2	7.2	Human	Timber Harvest Worker	Equipment Use	Industrial- Rigging - Sparks or Friction		45.4215	-123.475	POINT (-123.4745 45.4215)	State	02S	06W	6	NESW	2S 6W 06 NWSE	Tillamook	NW3	Reg Use Closure	Lvl 1 Fire Season Only	2006-10-11 14:30:00	2006-10-11 15:18:00	2006-10-11 15:18:00	2006-10-12 08:00:00	2006-10-12 15:13:00	2007-03-28 13:18:00	51	511	28
58397	STAT	2000	SOA	South Cascade	Sweet Home	00-772044-01	Packers Gulch	A	0.01	0.01	Lightning	Lightning	Lightning	Lightning		44.6098	-122.413	POINT (-122.41301 44.60979)	BLM	11S	03E	14	SWNE	2.8 miles east of Crabtree Lak	Linn	LN1	Reg Use Closure	Lvl 2 Limited Shutdown	2000-07-24 16:00:00	2000-07-24 16:29:00	2000-07-24 16:28:00	2000-07-24 18:46:00	2000-07-25 17:11:00	2000-08-10 15:06:00	77	772	44
77513	STAT	2007	SOA	Southwest Oregon	Medford	07-711198-07	Willow Lake	B	2.6	2.6	Human	Other Forest Mgt. Worker	Miscellaneous	Hot Ashes (Dumping of)		42.4689	-122.458	POINT (-122.45806 42.46889)	Municipal	36S	03E	3	SENW	Juniper Ridge	Jackson	RR2	Closed Fire Season Lvl 1	Lvl 1 Fire Season Only	2007-06-25 13:30:00	2007-06-25 13:45:00	2007-06-25 13:30:00	2007-06-25 14:35:00	2007-06-27	2007-07-07 11:14:00	71	711	198
61552	STAT	2001	EOA	Central Oregon	The Dalles	01-954021-02	MP 1	A	0.01	0	Human	Recreationist	Smoking	Discarded Cigarette/Tobacco		45.7058	-121.506	POINT (-121.50564 45.70577)	Other Private	03N	10E	36	NENE	1 Mile SE Hood River	Hood River	MH4	Reg Use Closure	Lvl 2 Limited Shutdown	2001-08-06 16:00:00	2001-08-06 17:19:00	2001-08-06 16:50:00	2001-08-06 17:35:00	2001-08-07 09:04:00	2001-08-29 10:16:00	95	954	21
66135	STAT	2002	SOA	Southwest Oregon	Medford	02-711168-03	Left Foot	A	0.25	0.25	Human	Timber Harvest Worker	Debris Burning	Burning During Poor Condition		42.3152	-123.076	POINT (-123.07571 42.31516)	Industrial	37S	03W	32	NENE	6 Mi. W. of Jacksonville	Jackson	SW1	Outside Closed Fire Season	Outside Closed Fire Season	2002-12-12 10:00:00	2002-12-12 14:20:00	2002-12-12 14:15:00	2002-12-12 18:45:00	2002-12-12 15:34:00	2002-12-18 16:15:00	71	711	168
76082	STAT	2006	NOA	North Cascade	Molalla	06-581105-07	FARM LAND	A	0.01	0.01	Human	Other Forest Mgt. Worker	Debris Burning	Burning During Poor Condition		45.0703	-122.658	POINT (-122.65767 45.07033)	Industrial	06S	01E	3	SWSE		Clackamas	CM1	Reg Use Closure	Lvl 3 Restricted Shutdown	2006-08-28 15:15:00	2006-08-28 15:45:00	2006-08-28 15:45:00	2006-08-28 15:55:00	2006-08-28 17:03:00	2006-10-30 09:19:00	58	581	105
64001	STAT	2002	SOA	Southwest Oregon	Medford	02-711036-03	Yankee Creek #2	A	0.01	0.01	Lightning	Lightning	Lightning	Lightning		42.4164	-122.687	POINT (-122.687 42.41642)	Other Private	36S	01E	27	NWNE	Yankee Creek	Jackson	SW1	Reg Use Closure	Lvl 2 Limited Shutdown	2002-07-12 02:00:00	2002-07-13 23:00:00	2002-07-13 23:00:00	2002-07-16 01:00:00	2002-07-15 20:04:00	2002-08-06 17:06:00	71	711	36
65573	STAT	2002	SOA	Southwest Oregon	Medford	02-711126-03	W. Fork	A	0.01	0.01	Human	Other-Public	Arson	Fire to Cover-up/Distract from Criminal Act		42.6744	-122.839	POINT (-122.83923 42.67438)	Rural Residential	33S	01W	29	SENE	4 miles N. of Shady Cove	Jackson	SW2	Reg Use Closure	Lvl 2 Limited Shutdown	2002-10-02 14:31:00	2002-10-02 14:33:00	2002-10-02 14:31:00	2002-10-02 14:45:00	2002-10-02 16:18:00	2002-10-11 11:48:00	71	711	126
[truncated: 23,181 more rows]
